# Supplementary material for: 2-{[(4-{[(2-Hy­droxy­phen­yl)(phen­yl)methyl­idene]amino}­but­yl)imino](phen­yl)meth­yl}phenol
Source: Acta Crystallogr Sect E Struct Rep Online. 2012 Jan 7;68(Pt 2):o292. doi: 10.1107/S1600536811055905 (PMC3274985; doi:10.1107/S1600536811055905)
Supplement: Supplementary file 2 [file e-68-0o292-Isup2.hkl]

# 
# h,k,l, Fc-squared, Fo-squared, sigma(Fo-squared) and status flag 
# 
data_I
_shelx_title ' B1_0m in P2(1)/n' 
_shelx_refln_list_code          4 
_shelx_F_calc_maximum      124.04 
_exptl_crystal_F_000       476.00 
_reflns_d_resolution_high  0.7509 
 
loop_ 
 _symmetry_equiv_pos_as_xyz 
 'x, y, z' 
 '-x+1/2, y+1/2, -z+1/2' 
 '-x, -y, -z' 
 'x-1/2, -y-1/2, z-1/2' 
 
_cell_length_a    11.5720 
_cell_length_b     7.7803 
_cell_length_c    13.3914 
_cell_angle_alpha  90.000 
_cell_angle_beta   95.774 
_cell_angle_gamma  90.000 
 
_shelx_F_squared_multiplier     1.000 
 
loop_ 
 _refln_index_h 
 _refln_index_k 
 _refln_index_l 
 _refln_F_squared_calc 
 _refln_F_squared_meas 
 _refln_F_squared_sigma 
 _refln_observed_status 
   2   0   0     3525.51     3528.99     58.95 o 
   4   0   0       28.44       22.57      1.38 o 
   6   0   0      755.53      771.40     12.84 o 
   8   0   0      381.50      400.27      7.75 o 
  10   0   0        0.03       -2.42      2.42 o 
  12   0   0       42.25       41.05      5.60 o 
  14   0   0       64.08       58.32      7.57 o 
   1   1   0      249.27      234.59      1.62 o 
   2   1   0     6501.28     6193.45     38.58 o 
   3   1   0      169.63      162.65      2.10 o 
   4   1   0      175.80      157.79      1.79 o 
   5   1   0      241.12      213.80      2.41 o 
   6   1   0      285.50      288.88      3.57 o 
   7   1   0        3.38        1.35      0.70 o 
   8   1   0       12.11        8.57      1.07 o 
   9   1   0       23.20       20.27      1.47 o 
  10   1   0        7.78        8.56      2.30 o 
  11   1   0        3.62        7.35      2.36 o 
  12   1   0       66.89       71.82      5.25 o 
  13   1   0        3.49        6.31      2.87 o 
  14   1   0        0.01        1.89      2.84 o 
  15   1   0        0.01       -2.19      3.94 o 
   0   2   0     2763.84     2573.69     26.47 o 
   1   2   0        9.34       13.70      0.51 o 
   2   2   0     1742.40     1660.38     10.54 o 
   3   2   0       79.01       70.20      0.90 o 
   4   2   0      822.17      825.61      5.84 o 
   5   2   0      853.65      879.20      6.70 o 
   6   2   0      770.88      777.10      6.78 o 
   7   2   0       75.90       79.82      1.65 o 
   8   2   0        0.69        0.09      0.64 o 
   9   2   0       10.38        9.59      0.91 o 
  10   2   0        3.55        1.74      2.04 o 
  11   2   0        3.19        2.86      2.30 o 
  12   2   0        0.96        4.62      2.41 o 
  13   2   0        2.11        0.76      2.41 o 
  14   2   0        2.49        3.18      2.78 o 
  15   2   0        1.52        3.94      4.24 o 
   1   3   0       14.48       10.89      0.62 o 
   2   3   0      151.00      157.03      1.76 o 
   3   3   0        6.73        8.51      0.49 o 
   4   3   0      290.44      301.38      3.00 o 
   5   3   0     2309.74     2269.73     16.71 o 
   6   3   0     1247.65     1218.07     13.45 o 
   7   3   0       32.67       31.93      1.39 o 
   8   3   0       87.47       84.40      2.47 o 
   9   3   0       95.32       91.65      2.59 o 
  10   3   0        0.35       -1.57      1.57 o 
  11   3   0       43.45       46.17      6.89 o 
  12   3   0        1.74        5.23      2.46 o 
  13   3   0       11.61       15.00      4.39 o 
  14   3   0        2.34        2.88      4.24 o 
   0   4   0      938.76      919.13     11.28 o 
   1   4   0       40.99       45.70      1.10 o 
   2   4   0      667.71      708.27      6.79 o 
   3   4   0       26.12       25.83      1.03 o 
   4   4   0      104.47      102.76      1.47 o 
   5   4   0      266.48      279.57      2.79 o 
   6   4   0        6.46       10.03      0.82 o 
   7   4   0      517.84      503.69      6.03 o 
   8   4   0       93.55       97.52      2.64 o 
   9   4   0       41.26       36.38      1.94 o 
  10   4   0        0.11        0.42      1.98 o 
  12   4   0       18.40       22.87      5.15 o 
  13   4   0        2.78        2.58      3.94 o 
  14   4   0        1.06       -3.64      3.64 o 
   1   5   0       11.94        9.85      0.63 o 
   2   5   0       10.97       11.73      0.71 o 
   3   5   0        9.86        8.77      0.70 o 
   4   5   0       35.69       35.29      0.97 o 
   5   5   0       63.38       61.77      1.32 o 
   6   5   0       15.10       17.89      1.12 o 
   7   5   0        3.54        2.85      1.05 o 
   8   5   0       11.63       13.06      1.73 o 
   9   5   0        9.08        6.59      1.67 o 
  10   5   0       43.60       36.12      3.69 o 
  11   5   0       24.38       22.42      4.85 o 
  12   5   0        0.21        1.21      3.48 o 
  13   5   0        0.35        2.88      4.24 o 
   0   6   0        4.22        4.38      1.10 o 
   1   6   0       72.95       72.49      1.34 o 
   2   6   0      109.03      110.35      2.01 o 
   3   6   0       47.21       42.57      1.41 o 
   4   6   0       30.26       26.96      1.49 o 
   5   6   0        1.30       -0.12      1.31 o 
   6   6   0        3.12        3.49      1.13 o 
   7   6   0       19.54       19.96      1.86 o 
   8   6   0        2.58        0.26      1.32 o 
   9   6   0        9.73        8.53      2.05 o 
  10   6   0       50.48       56.96      4.60 o 
  11   6   0        8.55        3.03      3.64 o 
  12   6   0       19.64       19.39      5.00 o 
   1   7   0       66.12       63.72      1.71 o 
   2   7   0       19.27       19.61      1.64 o 
   3   7   0       66.52       57.56      1.90 o 
   4   7   0        0.01       -0.80      0.88 o 
   5   7   0        2.34        0.49      1.03 o 
   6   7   0        3.85        4.29      1.32 o 
   7   7   0        3.23        3.55      1.43 o 
   8   7   0       11.46       15.31      2.25 o 
   9   7   0       10.73       15.87      3.13 o 
  10   7   0       10.37       19.33      3.53 o 
  11   7   0       24.19       22.87      5.15 o 
   0   8   0        2.64        1.82      3.64 o 
   1   8   0       21.57       20.64      1.78 o 
   2   8   0        0.66       -0.56      1.63 o 
   3   8   0        2.32        0.83      1.35 o 
   4   8   0       10.89       10.59      2.07 o 
   5   8   0        9.43        7.06      2.05 o 
   6   8   0        0.91        0.66      2.09 o 
   7   8   0        0.13       -0.90      2.42 o 
   8   8   0        4.75        8.36      3.26 o 
   9   8   0       15.27       17.25      3.38 o 
   1   9   0        2.66        1.64      2.67 o 
   2   9   0        9.91        9.59      3.08 o 
   3   9   0       26.06       32.56      4.11 o 
   4   9   0       34.57       42.81      4.57 o 
   5   9   0        6.99        2.12      4.39 o 
   6   9   0        3.79        2.93      2.17 o 
   7   9   0        1.01        1.36      2.88 o 
   0  10   0        4.43        2.27      4.54 o 
   1  10   0        0.16       -2.73      2.73 o 
   2  10   0        1.66       -3.79      3.79 o 
   3  10   0       24.64       27.57      6.21 o 
 -15   0   1       26.41       26.05      6.06 o 
 -13   0   1       13.46       18.63      5.00 o 
 -11   0   1       66.52       65.74      6.51 o 
  -9   0   1       74.85       70.29      3.35 o 
  -7   0   1        1.29        1.53      0.69 o 
  -5   0   1     2307.85     2301.43     33.59 o 
  -3   0   1     2694.32     2605.56     71.29 o 
  -1   0   1      412.18      389.61      9.54 o 
   1   0   1      707.48      606.66     13.16 o 
   3   0   1      460.95      474.98      5.35 o 
   5   0   1       41.62       45.78      1.61 o 
   7   0   1        0.20        1.22      1.04 o 
   9   0   1      100.71      101.46      3.78 o 
  13   0   1        0.06        1.36      3.64 o 
  15   0   1        2.33       11.66      5.30 o 
 -15   1   1        5.38        7.04      3.32 o 
 -14   1   1        4.43        3.21      2.84 o 
 -13   1   1       15.47       16.83      3.42 o 
 -12   1   1       43.64       53.65     10.00 o 
 -11   1   1       14.49       16.15      2.78 o 
 -10   1   1       13.64        9.49      1.64 o 
  -9   1   1        7.86        6.91      1.13 o 
  -8   1   1       45.97       48.85      1.84 o 
  -7   1   1        9.08       12.55      0.90 o 
  -6   1   1       49.69       43.08      1.74 o 
  -5   1   1       55.24       58.67      1.29 o 
  -4   1   1     2007.02     2004.78     16.31 o 
  -3   1   1     7539.46     7540.72     62.67 o 
  -2   1   1     7742.18     7482.67     54.07 o 
  -1   1   1     1457.52     1451.39     10.98 o 
   0   1   1      436.66      409.69      3.98 o 
   1   1   1     3839.03     3627.93     22.75 o 
   2   1   1    15387.09    14731.81     87.65 o 
   3   1   1       58.45       73.83      0.99 o 
   4   1   1      578.47      608.15      4.94 o 
   5   1   1      180.96      177.97      2.33 o 
   6   1   1      631.75      643.39      6.63 o 
   7   1   1      135.41      147.98      2.48 o 
   8   1   1       17.66       18.00      1.35 o 
   9   1   1        5.01        4.71      1.07 o 
  10   1   1       80.20       79.41      4.57 o 
  11   1   1       39.48       38.46      3.85 o 
  12   1   1        2.34        1.21      2.35 o 
  13   1   1       13.27        5.93      2.73 o 
  14   1   1        0.01        3.33      2.73 o 
  15   1   1        1.28        2.79      3.05 o 
 -15   2   1        0.34        4.54      4.54 o 
 -14   2   1        4.70        4.47      3.00 o 
 -13   2   1        1.87       -2.36      2.36 o 
 -12   2   1       24.20       25.06      3.52 o 
 -11   2   1      100.85      113.85      5.62 o 
 -10   2   1      105.46      110.04      3.07 o 
  -9   2   1        7.81        9.73      1.41 o 
  -8   2   1        1.12        0.05      0.85 o 
  -7   2   1       40.08       42.22      1.62 o 
  -6   2   1      123.92      134.08      3.09 o 
  -5   2   1       99.91      107.64      2.20 o 
  -4   2   1     1239.15     1255.20      9.95 o 
  -3   2   1     2171.05     2142.22     14.22 o 
  -2   2   1      318.29      332.72      2.58 o 
  -1   2   1      207.45      184.08      1.75 o 
   0   2   1     1728.01     1698.58     13.95 o 
   1   2   1      711.13      725.07      5.24 o 
   2   2   1     4861.52     4833.68     28.96 o 
   3   2   1     2426.86     2499.19     15.71 o 
   4   2   1       30.61       24.26      0.68 o 
   5   2   1     1242.14     1301.41      9.44 o 
   6   2   1      156.23      149.48      2.09 o 
   7   2   1        8.64        9.68      0.84 o 
   8   2   1       15.93       16.19      1.37 o 
   9   2   1        8.97        8.79      1.50 o 
  10   2   1       23.43       24.30      4.17 o 
  11   2   1        6.13       12.86      5.07 o 
  12   2   1        9.76        5.47      2.46 o 
  13   2   1        0.15       -2.19      2.19 o 
  14   2   1        0.02        4.39      4.54 o 
 -14   3   1        0.01        0.61      3.79 o 
 -13   3   1        3.43        0.00      3.18 o 
 -12   3   1        3.99        4.51      2.56 o 
 -11   3   1        5.37        0.71      2.19 o 
 -10   3   1      203.18      206.95      5.50 o 
  -9   3   1      324.08      328.72      6.28 o 
  -8   3   1        2.35        2.72      0.96 o 
  -7   3   1       80.71       85.16      3.77 o 
  -6   3   1        0.09        0.17      0.67 o 
  -5   3   1       35.07       35.06      1.01 o 
  -4   3   1      224.70      200.37      2.13 o 
  -3   3   1      320.70      333.01      3.03 o 
  -2   3   1        0.66        1.44      0.38 o 
  -1   3   1       41.87       40.32      0.93 o 
   0   3   1      416.31      366.71      3.90 o 
   1   3   1      515.87      521.60      4.46 o 
   2   3   1       36.15       33.14      0.60 o 
   3   3   1        1.75        3.68      0.41 o 
   4   3   1     1894.42     1952.74     14.39 o 
   5   3   1        2.91        0.62      0.52 o 
   6   3   1       46.33       47.60      1.85 o 
   7   3   1       22.56       20.65      1.13 o 
   8   3   1        2.26        1.76      0.81 o 
   9   3   1       43.99       37.49      1.70 o 
  10   3   1        2.56        2.34      5.15 o 
  11   3   1        3.68        3.88      2.88 o 
  12   3   1        3.73        3.94      3.79 o 
  13   3   1        1.04       -3.33      3.33 o 
  14   3   1        0.91       -0.15      3.64 o 
 -14   4   1        0.05        3.64      4.09 o 
 -13   4   1        5.06        8.18      4.24 o 
 -12   4   1        0.23       11.97      4.39 o 
 -11   4   1       23.64       14.49      2.84 o 
 -10   4   1        0.22       -0.98      1.55 o 
  -9   4   1       97.53      105.41      3.15 o 
  -8   4   1      179.44      173.94      3.44 o 
  -7   4   1      680.26      666.33      7.85 o 
  -6   4   1       55.01       48.80      1.52 o 
  -5   4   1      169.24      167.80      3.69 o 
  -4   4   1        7.64        4.89      0.55 o 
  -3   4   1      324.64      311.05      3.21 o 
  -2   4   1      162.61      165.36      2.19 o 
  -1   4   1      162.12      164.20      1.85 o 
   0   4   1      492.77      507.37      4.99 o 
   1   4   1      300.86      308.53      3.67 o 
   2   4   1        9.20        7.56      0.55 o 
   3   4   1       98.18      100.40      1.25 o 
   4   4   1       43.38       43.26      1.01 o 
   5   4   1        0.00       -0.48      0.48 o 
   6   4   1       52.87       49.21      1.34 o 
   7   4   1      462.21      421.84      5.13 o 
   8   4   1      128.12      118.39      2.52 o 
   9   4   1        5.11        4.15      1.80 o 
  10   4   1        8.94       11.82      3.79 o 
  11   4   1        9.42       18.48      4.54 o 
  12   4   1        2.81        9.54      3.94 o 
  13   4   1        4.71        8.63      4.54 o 
  14   4   1        0.01        3.03      4.39 o 
 -13   5   1        5.46        4.09      4.09 o 
 -12   5   1        0.68        1.21      3.48 o 
 -11   5   1       49.69       57.81      9.85 o 
 -10   5   1        3.55        1.31      2.30 o 
  -9   5   1      170.91      171.68      5.25 o 
  -8   5   1       64.76       63.02      4.22 o 
  -7   5   1        9.86        9.58      1.51 o 
  -6   5   1       18.75       19.40      1.43 o 
  -5   5   1      826.76      833.38      8.57 o 
  -4   5   1      271.21      267.24      3.12 o 
  -3   5   1      212.96      219.98      2.77 o 
  -2   5   1      168.74      162.90      2.55 o 
  -1   5   1      268.41      287.10      3.23 o 
   0   5   1      342.69      342.94      4.17 o 
   1   5   1        3.72        4.09      0.62 o 
   2   5   1       15.34       15.80      0.71 o 
   3   5   1        0.00       -0.07      0.49 o 
   4   5   1        0.00       -0.41      0.41 o 
   5   5   1       82.50       75.33      2.02 o 
   6   5   1        4.80        5.03      0.80 o 
   7   5   1       15.57       19.48      1.32 o 
   8   5   1       92.11       93.64      4.11 o 
   9   5   1       22.41       15.95      2.00 o 
  10   5   1       72.24       65.89      6.67 o 
  11   5   1       11.06        9.69      4.09 o 
  12   5   1        8.83        8.94      4.24 o 
  13   5   1       10.09        6.97      4.54 o 
 -12   6   1        0.05        0.91      3.79 o 
 -11   6   1        3.58        4.71      2.72 o 
 -10   6   1        4.05        1.70      2.39 o 
  -9   6   1        2.46        2.14      1.79 o 
  -8   6   1        0.05        0.68      1.33 o 
  -7   6   1       13.91       11.16      1.62 o 
  -6   6   1        9.12        7.69      1.43 o 
  -5   6   1      120.42      118.38      3.12 o 
  -4   6   1      205.96      189.18      3.45 o 
  -3   6   1       36.79       30.95      1.69 o 
  -2   6   1      105.07      103.89      1.91 o 
  -1   6   1       48.72       48.87      1.10 o 
   0   6   1        0.30       -0.52      0.52 o 
   1   6   1        3.01        4.03      0.63 o 
   2   6   1        5.50        5.64      0.61 o 
   3   6   1        1.18        1.04      0.63 o 
   4   6   1        8.38        7.30      1.14 o 
   5   6   1        8.32        9.08      1.09 o 
   6   6   1        3.94        3.71      1.04 o 
   7   6   1        3.61        5.49      1.12 o 
   8   6   1        2.86        3.36      1.45 o 
   9   6   1        7.97        8.37      4.01 o 
  10   6   1       33.02       30.45      5.00 o 
  11   6   1        1.24        1.97      3.48 o 
  12   6   1        1.66        1.97      3.79 o 
 -11   7   1        4.49        1.25      6.44 o 
 -10   7   1        0.13       -0.16      2.51 o 
  -9   7   1        3.88        1.54      2.40 o 
  -8   7   1        0.07        0.19      1.66 o 
  -7   7   1        8.33        8.50      1.58 o 
  -6   7   1        2.52        2.73      1.27 o 
  -5   7   1       25.06       26.16      1.81 o 
  -4   7   1        0.01        0.45      0.94 o 
  -3   7   1        7.20        7.78      1.30 o 
  -2   7   1        3.95        2.10      1.04 o 
  -1   7   1       27.23       27.21      1.20 o 
   0   7   1        7.90       10.14      2.03 o 
   1   7   1       39.96       38.28      1.86 o 
   2   7   1        3.69        2.91      0.77 o 
   3   7   1       25.83       26.33      1.34 o 
   4   7   1        5.04        4.97      1.42 o 
   5   7   1        2.51        0.27      0.94 o 
   6   7   1        2.75        2.17      1.05 o 
   7   7   1        9.82       11.23      1.68 o 
   8   7   1        0.77        0.57      1.43 o 
   9   7   1        8.00       10.66      8.03 o 
  10   7   1        0.80        3.94      3.48 o 
  11   7   1        2.92        4.54      3.94 o 
  -9   8   1        5.51        3.87      2.80 o 
  -8   8   1        0.47       -1.66      2.13 o 
  -7   8   1       28.30       30.38      6.59 o 
  -6   8   1        0.03       -0.27      2.04 o 
  -5   8   1       42.99       46.23      3.53 o 
  -4   8   1       12.91       11.66      2.10 o 
  -3   8   1        1.35        1.37      1.35 o 
  -2   8   1       17.46       14.83      3.26 o 
  -1   8   1       13.66       11.65      4.62 o 
   0   8   1      112.57      121.24      3.76 o 
   1   8   1      111.36      119.70      6.71 o 
   2   8   1       82.79       82.21      4.56 o 
   3   8   1        0.61       -1.41      1.41 o 
   4   8   1       22.84       24.69      2.32 o 
   5   8   1        0.72       -1.55      1.55 o 
   6   8   1        9.01       11.33      2.13 o 
   7   8   1       17.50       23.36      3.94 o 
   8   8   1        2.98        0.72      3.41 o 
   9   8   1        3.60        1.21      3.18 o 
  -7   9   1        1.22        2.27      2.88 o 
  -6   9   1        2.92        1.67      4.54 o 
  -5   9   1        0.06       -1.67      4.09 o 
  -4   9   1        0.73        7.12      4.70 o 
  -3   9   1        4.77        0.15      4.09 o 
  -2   9   1       16.73       19.78      3.59 o 
  -1   9   1        0.04       -2.39      2.39 o 
   0   9   1        6.96        4.72      3.71 o 
   1   9   1       15.96       18.61      4.47 o 
   2   9   1       14.09       13.39      3.37 o 
   3   9   1        3.42        6.06      2.98 o 
   4   9   1       26.96       29.76      2.67 o 
   5   9   1        8.15       14.82      2.39 o 
   6   9   1        3.31        0.45      2.27 o 
   7   9   1        1.88        3.94      3.03 o 
  -1  10   1        0.69       -0.30      4.09 o 
   0  10   1        0.27       -2.56      2.94 o 
   1  10   1        0.37       -3.18      3.18 o 
   2  10   1        3.85        4.70      4.39 o 
   3  10   1        0.53       -3.64      3.64 o 
 -14   0   2       58.25       64.68      8.03 o 
 -12   0   2       25.40       24.84      4.85 o 
 -10   0   2       94.17       86.95      7.27 o 
  -8   0   2      152.45      154.54      3.61 o 
  -6   0   2      214.75      201.66      4.06 o 
  -4   0   2      140.89      163.86      2.97 o 
  -2   0   2       32.75       30.85      1.14 o 
   0   0   2     2559.07     2431.20     31.42 o 
   2   0   2      198.48      213.26      3.11 o 
   4   0   2      314.87      298.74      4.54 o 
   6   0   2        0.01        0.67      0.59 o 
   8   0   2     1046.38     1005.79     40.29 o 
  10   0   2       19.75       18.94      3.79 o 
  12   0   2        8.10       10.91      4.09 o 
  14   0   2        0.83       -1.21      3.94 o 
 -15   1   2        5.50        3.81      3.15 o 
 -14   1   2       18.98       20.41      3.74 o 
 -13   1   2       61.11       74.35      5.57 o 
 -12   1   2      114.06      100.35      5.51 o 
 -11   1   2       20.59       17.67      2.89 o 
 -10   1   2        0.02        0.97      1.02 o 
  -9   1   2       12.99       15.03      1.40 o 
  -8   1   2        2.77        1.30      0.62 o 
  -7   1   2       48.48       44.01      1.74 o 
  -6   1   2       12.04       11.29      0.92 o 
  -5   1   2      390.44      401.45      4.77 o 
  -4   1   2       12.96       19.15      0.88 o 
  -3   1   2      428.33      369.62      3.62 o 
  -2   1   2       32.38       28.32      1.14 o 
  -1   1   2     6708.34     6386.93     64.11 o 
   0   1   2      414.83      393.68      3.98 o 
   1   1   2        1.00        0.44      0.32 o 
   2   1   2     3171.97     3154.58     22.26 o 
   3   1   2       78.39       75.77      1.07 o 
   4   1   2      382.45      364.94      3.34 o 
   5   1   2       38.92       39.99      1.27 o 
   6   1   2      570.41      609.73      6.40 o 
   7   1   2      321.78      328.31      5.35 o 
   8   1   2        1.13        1.93      0.76 o 
   9   1   2       60.34       65.24      2.36 o 
  10   1   2       15.95       10.67      2.52 o 
  11   1   2        0.91       -1.44      1.92 o 
  12   1   2        0.80        1.20      2.24 o 
  13   1   2        0.07        1.00      2.73 o 
  14   1   2        0.02        0.25      2.65 o 
 -15   2   2        1.35       -4.09      4.09 o 
 -14   2   2        1.85        4.86      5.60 o 
 -13   2   2       12.66        9.91      3.64 o 
 -12   2   2       19.39       22.32      3.42 o 
 -11   2   2        7.63       12.09      2.73 o 
 -10   2   2       39.40       37.39      2.11 o 
  -9   2   2        2.16        1.51      0.97 o 
  -8   2   2       44.29       46.37      2.21 o 
  -7   2   2       24.97       26.82      1.36 o 
  -6   2   2      294.80      277.70      3.43 o 
  -5   2   2      999.37     1000.50      8.77 o 
  -4   2   2      770.05      737.90      7.46 o 
  -3   2   2      285.71      342.29      3.02 o 
  -2   2   2      330.58      297.68      2.75 o 
  -1   2   2      339.22      297.52      2.60 o 
   0   2   2     3031.79     2871.95     26.38 o 
   1   2   2       16.08       17.92      0.52 o 
   2   2   2     2032.90     1992.64     13.09 o 
   3   2   2      272.99      289.36      2.35 o 
   4   2   2      310.95      343.66      2.92 o 
   5   2   2        8.27        6.29      0.56 o 
   6   2   2       63.60       59.20      1.62 o 
   7   2   2       33.17       29.64      1.46 o 
   8   2   2       12.76       10.88      1.18 o 
   9   2   2        3.73        5.84      1.13 o 
  10   2   2        0.05       -1.87      1.87 o 
  11   2   2        0.13        1.60      2.19 o 
  12   2   2       21.00       19.46      3.37 o 
  13   2   2        1.20        2.32      2.95 o 
  14   2   2        2.20       -3.33      3.64 o 
 -14   3   2        0.54        4.70      4.24 o 
 -13   3   2        9.43       11.66      4.24 o 
 -12   3   2        0.19        0.00      2.24 o 
 -11   3   2        0.15       -1.06      1.59 o 
 -10   3   2      142.67      150.10      3.78 o 
  -9   3   2       97.51       96.61      2.69 o 
  -8   3   2      147.19      156.45      3.11 o 
  -7   3   2        7.87        6.38      0.84 o 
  -6   3   2      328.63      340.26      4.32 o 
  -5   3   2      304.75      316.12      3.25 o 
  -4   3   2      551.50      552.79      4.97 o 
  -3   3   2        6.62        6.84      0.53 o 
  -2   3   2      156.21      170.80      1.84 o 
  -1   3   2      291.29      287.51      3.08 o 
   0   3   2      336.67      356.85      3.84 o 
   1   3   2      255.71      280.80      2.59 o 
   2   3   2     1819.94     1939.89     13.38 o 
   3   3   2      107.41      128.53      1.44 o 
   4   3   2     1050.49     1159.81      8.52 o 
   5   3   2       20.15       23.69      0.85 o 
   6   3   2        8.61        6.68      0.82 o 
   7   3   2      137.64      137.69      2.17 o 
   8   3   2        7.05        7.01      0.98 o 
   9   3   2        1.36        1.49      0.95 o 
  10   3   2       17.47       16.64      2.76 o 
  11   3   2        3.58        2.79      2.18 o 
  12   3   2        0.22       -2.73      2.73 o 
  13   3   2       14.89       17.42      5.00 o 
  14   3   2       12.30       17.87      5.30 o 
 -14   4   2        0.54       -0.61      3.94 o 
 -13   4   2        0.47       -0.30      3.64 o 
 -12   4   2       12.79        9.85      3.79 o 
 -11   4   2       43.94       51.63      4.22 o 
 -10   4   2        2.13       -0.75      1.54 o 
  -9   4   2       54.28       57.75      2.30 o 
  -8   4   2      337.65      356.66      8.02 o 
  -7   4   2      819.37      827.34      8.50 o 
  -6   4   2       46.96       51.04      1.53 o 
  -5   4   2      105.78      114.53      2.06 o 
  -4   4   2       44.87       51.97      1.42 o 
  -3   4   2       54.00       60.82      1.52 o 
  -2   4   2      276.06      253.72      3.00 o 
  -1   4   2       87.86       94.67      1.44 o 
   0   4   2        9.32       10.63      0.76 o 
   1   4   2      895.72      931.55      9.54 o 
   2   4   2      447.52      487.45      4.65 o 
   3   4   2        5.92        6.23      0.39 o 
   4   4   2       63.97       68.41      1.38 o 
   5   4   2        7.33        7.89      0.70 o 
   6   4   2       53.61       55.18      1.56 o 
   7   4   2       13.39       14.21      1.05 o 
   8   4   2       37.40       40.13      1.77 o 
   9   4   2       42.06       41.34      2.54 o 
  10   4   2        4.91        6.97      3.33 o 
  11   4   2       30.14       20.30      4.70 o 
  12   4   2        0.09       -3.18      3.18 o 
  13   4   2        3.56        3.64      4.09 o 
 -13   5   2        0.11        1.97      3.79 o 
 -12   5   2        4.80        7.42      3.79 o 
 -11   5   2       17.29       13.60      6.14 o 
 -10   5   2       66.41       66.51      4.66 o 
  -9   5   2        3.54        1.16      1.75 o 
  -8   5   2       29.39       19.79      1.96 o 
  -7   5   2      177.01      178.87      3.71 o 
  -6   5   2       25.03       23.10      1.54 o 
  -5   5   2       36.50       31.84      1.44 o 
  -4   5   2        0.99        0.36      0.51 o 
  -3   5   2       90.76       90.38      1.84 o 
  -2   5   2        1.82        1.92      0.43 o 
  -1   5   2        2.56        2.26      0.39 o 
   0   5   2        0.15        0.57      0.46 o 
   1   5   2       21.73       25.30      1.81 o 
   2   5   2       18.27       24.28      0.95 o 
   3   5   2       22.68       25.56      1.21 o 
   4   5   2        7.47        8.90      0.85 o 
   5   5   2       59.70       60.45      1.39 o 
   6   5   2        6.87        6.08      0.90 o 
   7   5   2       21.17       19.96      1.38 o 
   8   5   2       14.18       11.72      1.58 o 
   9   5   2        0.53        1.44      2.04 o 
  10   5   2        3.39        0.91      2.88 o 
  11   5   2       14.36       23.93      5.00 o 
  12   5   2        8.19        8.79      4.24 o 
  13   5   2        0.20        1.06      3.94 o 
 -12   6   2       14.96       16.51      4.54 o 
 -11   6   2        6.89        5.09      2.72 o 
 -10   6   2        5.69        4.16      2.44 o 
  -9   6   2        4.02        4.22      1.88 o 
  -8   6   2        0.01       -1.10      1.29 o 
  -7   6   2       14.07       10.28      1.59 o 
  -6   6   2        0.13       -1.09      1.09 o 
  -5   6   2       58.63       64.04      2.45 o 
  -4   6   2      349.24      347.26      6.53 o 
  -3   6   2        3.04        1.53      1.04 o 
  -2   6   2      252.75      252.02      2.86 o 
  -1   6   2       47.55       46.58      1.65 o 
   0   6   2        2.22        3.05      0.89 o 
   1   6   2        6.49        5.86      0.99 o 
   2   6   2       36.10       32.61      1.43 o 
   3   6   2        0.01        0.90      0.61 o 
   4   6   2       11.04       10.21      1.16 o 
   5   6   2       67.87       68.92      2.07 o 
   6   6   2        0.01       -0.32      0.90 o 
   7   6   2        7.10        5.10      1.14 o 
   8   6   2        6.65        6.55      2.94 o 
   9   6   2        2.38        1.06      2.88 o 
  10   6   2       15.77        7.73      3.94 o 
  11   6   2        3.31       13.94      4.39 o 
  12   6   2       14.08       13.78      4.85 o 
 -11   7   2        1.51       -1.21      3.03 o 
 -10   7   2        2.47       -2.27      2.27 o 
  -9   7   2        9.06       19.57      6.06 o 
  -8   7   2        2.87        2.60      2.42 o 
  -7   7   2        0.18       -0.32      1.47 o 
  -6   7   2       42.24       38.57      2.25 o 
  -5   7   2        2.14        1.95      1.13 o 
  -4   7   2        0.14        0.20      1.56 o 
  -3   7   2      379.07      403.12     13.49 o 
  -2   7   2      476.07      473.94      6.18 o 
  -1   7   2      112.36      113.87      3.61 o 
   0   7   2      135.76      141.36      3.76 o 
   1   7   2        0.23        0.71      1.16 o 
   2   7   2       11.50       12.94      1.32 o 
   3   7   2        1.96        1.92      1.13 o 
   4   7   2       17.07       16.60      1.25 o 
   5   7   2        1.29        1.49      0.95 o 
   6   7   2       21.91       20.04      1.50 o 
   7   7   2        2.07        2.33      2.16 o 
   8   7   2        0.22       -2.15      2.95 o 
   9   7   2        2.59        3.48      3.33 o 
  10   7   2        1.25        2.73      3.33 o 
  11   7   2        4.63        0.61      3.48 o 
  -9   8   2        1.27        6.04      3.48 o 
  -8   8   2        2.29        1.53      2.35 o 
  -7   8   2        1.10        3.46      3.94 o 
  -6   8   2        0.29        2.02      2.35 o 
  -5   8   2        8.49       10.91      2.22 o 
  -4   8   2       21.34       20.81      2.41 o 
  -3   8   2       18.66       18.18      4.70 o 
  -2   8   2        2.17       -1.21      3.33 o 
  -1   8   2       30.08       33.81      6.21 o 
   0   8   2       31.33       29.85      3.64 o 
   1   8   2        0.31        0.95      1.44 o 
   2   8   2        0.64        1.93      1.33 o 
   3   8   2        0.23        2.20      1.36 o 
   4   8   2        4.92        1.81      1.40 o 
   5   8   2        6.48        5.14      1.87 o 
   6   8   2        5.14        3.69      2.04 o 
   7   8   2        0.02        4.24      3.03 o 
   8   8   2        0.17        3.48      3.18 o 
   9   8   2        2.53        2.88      3.48 o 
  -6   9   2        1.05        2.42      4.39 o 
  -5   9   2        0.39       -3.64      3.64 o 
  -4   9   2        0.66       -3.79      3.79 o 
  -3   9   2        2.71        2.12      4.09 o 
  -2   9   2        4.09        4.70      3.94 o 
  -1   9   2        0.53       -2.58      3.18 o 
   0   9   2       12.24       12.72      4.24 o 
   1   9   2        4.55        6.21      4.09 o 
   2   9   2        3.87        6.21      3.94 o 
   3   9   2       37.08       29.14      3.56 o 
   4   9   2        8.11        4.39      2.21 o 
   5   9   2        3.48        6.67      2.35 o 
   6   9   2       11.49        9.24      3.48 o 
   7   9   2        2.38       -0.76      2.88 o 
  -1  10   2        0.25       -0.76      4.09 o 
   0  10   2        0.00       -2.42      3.94 o 
   1  10   2        0.32       -4.09      4.09 o 
   2  10   2        2.52       -0.45      4.24 o 
   3  10   2       38.96       43.32      6.82 o 
 -15   0   3       78.40      105.89     10.45 o 
 -13   0   3        5.38        5.76      3.79 o 
 -11   0   3        3.91        2.73      3.03 o 
  -9   0   3      146.86      144.22      3.76 o 
  -7   0   3      500.20      570.38     13.06 o 
  -5   0   3        1.56        0.59      0.59 o 
  -3   0   3       87.30       80.02      3.44 o 
  -1   0   3        0.42        0.15      0.64 o 
   1   0   3     5075.03     4534.96    118.27 o 
   3   0   3      498.10      488.92      7.55 o 
   5   0   3      123.06      119.05      3.20 o 
   7   0   3       23.17       23.70      1.61 o 
   9   0   3        1.45        2.56      1.42 o 
  11   0   3        1.78       -2.73      2.73 o 
  13   0   3        0.00       -1.82      3.33 o 
 -15   1   3        0.01       -2.20      3.18 o 
 -14   1   3       14.79       14.76      7.20 o 
 -13   1   3        0.16       -0.76      2.46 o 
 -12   1   3        0.06        1.23      2.33 o 
 -11   1   3        2.60        4.90      2.65 o 
 -10   1   3        0.01       -0.03      1.17 o 
  -9   1   3      161.69      154.57      3.37 o 
  -8   1   3      144.69      153.24      3.19 o 
  -7   1   3        6.99        7.12      0.99 o 
  -6   1   3       15.05       18.04      1.38 o 
  -5   1   3       77.74       75.11      2.13 o 
  -4   1   3      171.92      167.20      2.54 o 
  -3   1   3     1268.85     1230.50     11.98 o 
  -2   1   3      604.72      586.72      6.09 o 
  -1   1   3      432.68      416.98      4.46 o 
   0   1   3     2486.03     2317.39     21.42 o 
   1   1   3     2213.91     2149.45     18.42 o 
   2   1   3     5164.38     4913.03     41.46 o 
   3   1   3      452.89      454.41      3.72 o 
   4   1   3       51.45       42.78      1.02 o 
   5   1   3      122.27      136.73      2.32 o 
   6   1   3      259.19      284.07      3.69 o 
   7   1   3      101.65      100.51      2.40 o 
   8   1   3       20.84       22.18      1.25 o 
   9   1   3       39.01       33.74      1.84 o 
  10   1   3        8.48        5.29      2.30 o 
  11   1   3        0.01       -0.04      2.09 o 
  12   1   3        0.98       -1.23      2.03 o 
  13   1   3        0.03        0.16      4.62 o 
  14   1   3       10.19        6.84      3.41 o 
 -15   2   3        0.83        0.76      4.24 o 
 -14   2   3        0.28        1.54      2.72 o 
 -13   2   3        6.92        1.51      2.46 o 
 -12   2   3       15.88       19.56      5.30 o 
 -11   2   3      340.87      346.24      9.96 o 
 -10   2   3       58.75       57.71      3.07 o 
  -9   2   3      155.15      162.35      3.30 o 
  -8   2   3      126.94      129.25      2.33 o 
  -7   2   3        2.50        2.03      0.68 o 
  -6   2   3        0.22       -0.33      0.60 o 
  -5   2   3        0.45        0.83      0.59 o 
  -4   2   3      560.74      609.12      5.70 o 
  -3   2   3     3932.74     3972.59     36.61 o 
  -2   2   3      115.32      118.97      1.83 o 
  -1   2   3      462.23      449.06      4.70 o 
   0   2   3       72.86       63.59      1.01 o 
   1   2   3     1425.73     1424.13     10.47 o 
   2   2   3      519.35      501.78      3.93 o 
   3   2   3      966.78     1036.35      7.29 o 
   4   2   3      216.58      222.04      2.30 o 
   5   2   3       97.35      116.97      1.95 o 
   6   2   3       27.26       30.51      1.41 o 
   7   2   3        6.96        7.08      0.77 o 
   8   2   3       98.01       97.80      2.54 o 
   9   2   3      116.82      116.43      2.96 o 
  10   2   3       16.82       21.22      2.94 o 
  11   2   3       17.21       18.17      3.08 o 
  12   2   3       25.63       23.48      3.53 o 
  13   2   3        0.31        3.33      3.79 o 
  14   2   3        1.55       12.27      4.85 o 
 -14   3   3        7.49        9.54      4.70 o 
 -13   3   3        0.53       -2.27      3.18 o 
 -12   3   3        2.39       -1.47      2.07 o 
 -11   3   3       24.72       20.14      2.35 o 
 -10   3   3       44.99       50.01      3.23 o 
  -9   3   3      347.59      353.62      6.33 o 
  -8   3   3       13.37       12.58      1.02 o 
  -7   3   3       23.78       24.35      1.20 o 
  -6   3   3       31.44       27.70      1.67 o 
  -5   3   3       83.69      102.90      1.61 o 
  -4   3   3        2.23        3.14      0.49 o 
  -3   3   3       49.16       52.10      1.08 o 
  -2   3   3      278.66      292.75      3.15 o 
  -1   3   3      748.01      760.81      8.53 o 
   0   3   3       17.70       13.85      0.73 o 
   1   3   3       71.38       70.13      1.26 o 
   2   3   3     1479.46     1500.55     10.54 o 
   3   3   3       10.53        9.28      0.52 o 
   4   3   3        2.76        2.91      0.50 o 
   5   3   3       38.67       41.80      1.11 o 
   6   3   3       56.35       60.30      1.42 o 
   7   3   3       22.33       24.43      1.09 o 
   8   3   3       49.91       55.82      1.94 o 
   9   3   3       10.40        9.88      1.26 o 
  10   3   3       28.62       23.58      3.15 o 
  11   3   3       17.95       17.42      4.54 o 
  12   3   3        7.08        1.97      3.48 o 
  13   3   3        0.07        8.18      4.39 o 
  14   3   3        0.00        0.15      3.94 o 
 -14   4   3        1.99        1.51      4.09 o 
 -13   4   3        7.16        5.00      3.79 o 
 -12   4   3        2.23       -0.15      3.03 o 
 -11   4   3        5.24        3.86      2.36 o 
 -10   4   3       25.73       21.84      2.13 o 
  -9   4   3       14.36       16.47      1.83 o 
  -8   4   3        4.64        3.36      1.07 o 
  -7   4   3       26.28       27.11      1.36 o 
  -6   4   3       31.86       34.33      1.26 o 
  -5   4   3      116.08      125.30      2.26 o 
  -4   4   3        5.59        3.76      0.62 o 
  -3   4   3       23.20       23.65      1.17 o 
  -2   4   3        1.58        1.89      0.52 o 
  -1   4   3        9.60       11.64      0.79 o 
   0   4   3       93.70      117.19      2.33 o 
   1   4   3      344.06      353.97      3.77 o 
   2   4   3       53.38       44.25      1.29 o 
   3   4   3       37.60       34.15      0.82 o 
   4   4   3       99.84      101.99      1.80 o 
   5   4   3       55.50       56.26      1.42 o 
   6   4   3       17.97       16.34      0.97 o 
   7   4   3       10.44       11.52      1.01 o 
   8   4   3        0.04        1.31      1.02 o 
   9   4   3        8.55        3.15      1.51 o 
  10   4   3        0.00       -0.76      2.88 o 
  11   4   3        0.71        0.15      2.88 o 
  12   4   3        1.72        0.91      3.64 o 
  13   4   3        1.51       -3.18      3.18 o 
 -13   5   3        0.36        1.06      3.48 o 
 -12   5   3        2.91        5.91      3.48 o 
 -11   5   3        0.24       -1.09      2.18 o 
 -10   5   3        0.99        1.16      2.88 o 
  -9   5   3       10.63        9.09      2.00 o 
  -8   5   3       22.95       19.61      1.91 o 
  -7   5   3        0.06       -0.46      1.03 o 
  -6   5   3      188.33      194.91      3.71 o 
  -5   5   3      112.71      114.79      2.48 o 
  -4   5   3       18.33       22.18      1.32 o 
  -3   5   3       21.73       23.14      1.22 o 
  -2   5   3      245.91      242.57      3.36 o 
  -1   5   3      328.10      356.82      4.74 o 
   0   5   3      224.71      242.02      3.81 o 
   1   5   3        0.39       -0.18      0.68 o 
   2   5   3       56.47       53.46      1.58 o 
   3   5   3      364.93      379.74      4.27 o 
   4   5   3       26.56       30.96      1.21 o 
   5   5   3       22.25       21.65      1.28 o 
   6   5   3       71.76       67.21      2.04 o 
   7   5   3       33.08       31.33      1.75 o 
   8   5   3        7.75        5.99      1.38 o 
   9   5   3        2.43        0.76      2.73 o 
  10   5   3        0.32        3.03      3.18 o 
  11   5   3        2.50        5.45      3.48 o 
  12   5   3        2.77        2.88      3.79 o 
 -12   6   3        0.75        3.03      3.64 o 
 -11   6   3        0.69       -1.17      2.54 o 
 -10   6   3        1.42        4.62      2.40 o 
  -9   6   3        6.38        6.49      2.01 o 
  -8   6   3        7.83        3.82      2.37 o 
  -7   6   3        7.12        6.01      1.42 o 
  -6   6   3       97.85       96.36      3.17 o 
  -5   6   3      146.09      142.35      3.99 o 
  -4   6   3      141.43      136.42      3.38 o 
  -3   6   3      275.88      289.01      4.97 o 
  -2   6   3      109.89      117.38      2.18 o 
  -1   6   3        7.19        4.03      1.76 o 
   0   6   3       78.17       77.21      3.08 o 
   1   6   3       36.50       36.19      1.79 o 
   2   6   3       36.86       35.80      2.55 o 
   3   6   3       51.89       49.64      1.74 o 
   4   6   3       12.94       10.99      1.20 o 
   5   6   3       32.89       26.86      1.63 o 
   6   6   3        0.06       -0.94      0.94 o 
   7   6   3        4.25        5.90      1.24 o 
   8   6   3        0.28       -1.43      1.43 o 
   9   6   3        0.18        3.79      3.03 o 
  10   6   3        7.53        4.85      3.48 o 
  11   6   3        0.90       -2.42      3.33 o 
 -11   7   3        0.01       -2.47      2.47 o 
 -10   7   3        3.90        6.19      2.83 o 
  -9   7   3        0.62        0.18      2.42 o 
  -8   7   3        3.52        4.23      2.21 o 
  -7   7   3       46.32       44.38      3.02 o 
  -6   7   3       23.87       19.50      2.11 o 
  -5   7   3       26.40       25.07      2.08 o 
  -4   7   3       22.48       20.24      1.69 o 
  -3   7   3        0.31       -1.14      1.14 o 
  -2   7   3        2.47        4.16      1.52 o 
  -1   7   3       20.70       19.60      2.02 o 
   0   7   3        5.18        5.78      1.59 o 
   1   7   3       42.28       41.97      2.65 o 
   2   7   3        0.77       -1.03      1.03 o 
   3   7   3        1.73        1.08      0.76 o 
   4   7   3        0.26        0.40      0.89 o 
   5   7   3        0.21        0.38      0.98 o 
   6   7   3        0.00        0.53      1.15 o 
   7   7   3        6.94        6.31      2.19 o 
   8   7   3        3.23        0.76      3.03 o 
   9   7   3        1.81       -2.73      2.73 o 
  10   7   3        0.31       -2.88      2.88 o 
  -9   8   3        0.39       -1.27      2.35 o 
  -8   8   3        0.90       -0.28      2.16 o 
  -7   8   3       14.19       14.47      2.80 o 
  -6   8   3       26.22       35.16      6.44 o 
  -5   8   3        0.03        0.38      1.42 o 
  -4   8   3       18.26       21.06      5.15 o 
  -3   8   3        0.12       -0.15      2.88 o 
  -2   8   3        0.00       -3.03      3.03 o 
  -1   8   3       56.09       54.98      4.60 o 
   0   8   3       69.77       63.48      4.87 o 
   1   8   3        4.57        2.79      2.30 o 
   2   8   3       44.20       40.77      2.74 o 
   3   8   3        0.04        1.62      1.44 o 
   4   8   3        7.06        6.01      1.72 o 
   5   8   3        0.43        0.37      1.77 o 
   6   8   3        3.81        5.01      3.64 o 
   7   8   3        1.58       -0.30      2.73 o 
   8   8   3        4.70       12.57      3.94 o 
   9   8   3        2.44       -2.58      3.03 o 
  -6   9   3        0.20       -1.21      4.24 o 
  -5   9   3        0.37        3.79      4.54 o 
  -4   9   3        1.33        6.51      4.54 o 
  -3   9   3        1.24        1.97      3.64 o 
  -2   9   3        8.99        7.73      4.39 o 
  -1   9   3        5.11        1.67      3.94 o 
   0   9   3        6.47        7.57      3.94 o 
   1   9   3       30.81       32.00      4.01 o 
   2   9   3        7.93        6.50      2.18 o 
   3   9   3        4.87        4.56      3.21 o 
   4   9   3        9.17        7.66      1.95 o 
   5   9   3        2.01        2.27      2.32 o 
   6   9   3        0.80       -2.42      2.42 o 
   0  10   3        0.23       -3.33      3.33 o 
   1  10   3        0.85       -2.12      3.94 o 
 -14   0   4        4.23        7.12      4.39 o 
 -12   0   4       18.18       19.84      4.70 o 
 -10   0   4       10.45       10.22      1.79 o 
  -8   0   4        0.83        0.10      1.49 o 
  -6   0   4     1204.46     1223.44     15.37 o 
  -4   0   4       16.70       12.09      1.44 o 
  -2   0   4      430.34      443.30      8.41 o 
   0   0   4     2827.54     2715.09     43.37 o 
   2   0   4      687.70      646.23      9.62 o 
   4   0   4       12.30        9.14      2.19 o 
   6   0   4        0.00        0.25      0.65 o 
   8   0   4       27.29       28.07      3.40 o 
  10   0   4       10.64        7.27      3.18 o 
  12   0   4        4.43        0.91      3.48 o 
  14   0   4        5.08        7.42      4.70 o 
 -15   1   4        7.28        5.26      3.26 o 
 -14   1   4       15.31       20.93      3.86 o 
 -13   1   4       18.25       22.39      3.64 o 
 -12   1   4        0.95        4.70      4.32 o 
 -11   1   4        0.59        0.41      2.58 o 
 -10   1   4        3.59        6.33      1.56 o 
  -9   1   4        0.43        0.88      1.02 o 
  -8   1   4       37.72       30.91      2.56 o 
  -7   1   4      215.81      195.30      7.56 o 
  -6   1   4      224.02      248.57      4.46 o 
  -5   1   4     1055.93     1121.53     12.55 o 
  -4   1   4      765.85      757.13      8.76 o 
  -3   1   4      670.09      644.69     12.04 o 
  -2   1   4       16.88       14.21      0.88 o 
  -1   1   4      403.22      397.47      5.42 o 
   0   1   4     1227.18     1185.11     11.50 o 
   1   1   4        7.98        5.24      0.51 o 
   2   1   4      128.55      133.44      1.73 o 
   3   1   4      433.35      412.93      4.80 o 
   4   1   4      158.69      174.53      2.37 o 
   5   1   4       21.63       21.09      1.00 o 
   6   1   4        7.43        6.57      0.72 o 
   7   1   4        1.76        3.28      0.79 o 
   8   1   4       26.31       24.84      1.14 o 
   9   1   4        0.50       -1.36      1.36 o 
  10   1   4       57.48       64.45      4.55 o 
  11   1   4        0.78       -2.03      2.27 o 
  12   1   4        0.35       -2.58      2.58 o 
  13   1   4        6.24        8.33      3.05 o 
  14   1   4        6.25        4.38      3.27 o 
 -14   2   4        5.79        8.25      3.33 o 
 -13   2   4       21.47       22.61      3.69 o 
 -12   2   4       41.60       52.30      5.83 o 
 -11   2   4       45.82       38.72      3.96 o 
 -10   2   4      128.12      119.47      9.20 o 
  -9   2   4        1.14        0.91      1.07 o 
  -8   2   4      264.65      253.66      6.22 o 
  -7   2   4       21.75       24.56      1.35 o 
  -6   2   4      125.23      134.32      2.55 o 
  -5   2   4       40.97       38.66      1.75 o 
  -4   2   4       54.89       62.61      1.97 o 
  -3   2   4      187.79      214.42      3.29 o 
  -2   2   4       98.93      109.07      1.85 o 
  -1   2   4       40.70       33.28      1.08 o 
   0   2   4      500.70      450.74      4.85 o 
   1   2   4      525.07      523.35      4.83 o 
   2   2   4       81.57       79.60      1.40 o 
   3   2   4      656.05      702.17      6.47 o 
   4   2   4      740.45      756.25      7.00 o 
   5   2   4        0.00       -0.48      0.48 o 
   6   2   4       18.03       17.82      1.11 o 
   7   2   4       26.75       26.86      1.48 o 
   8   2   4       82.60       89.06      2.01 o 
   9   2   4       32.30       34.31      2.80 o 
  10   2   4        2.31        1.57      1.98 o 
  11   2   4        2.23        0.05      1.98 o 
  12   2   4        3.30       -2.24      2.24 o 
  13   2   4        0.42       -2.58      3.64 o 
  14   2   4        1.31        5.30      4.24 o 
 -14   3   4        7.29       10.15      4.85 o 
 -13   3   4        4.73        0.83      2.46 o 
 -12   3   4        2.94        2.39      2.41 o 
 -11   3   4       49.94       52.38      3.34 o 
 -10   3   4       35.02       34.88      2.12 o 
  -9   3   4      160.20      151.99      3.62 o 
  -8   3   4        0.01       -0.87      0.88 o 
  -7   3   4       38.56       32.95      1.60 o 
  -6   3   4        8.07        5.35      0.75 o 
  -5   3   4      167.85      169.94      2.50 o 
  -4   3   4      122.80      136.13      2.17 o 
  -3   3   4        0.24        2.72      0.61 o 
  -2   3   4      184.63      186.83      2.53 o 
  -1   3   4      923.05      952.80      8.61 o 
   0   3   4      529.03      563.18      4.98 o 
   1   3   4      113.32      128.76      1.49 o 
   2   3   4      160.84      174.14      2.01 o 
   3   3   4       30.12       26.72      0.91 o 
   4   3   4      246.95      243.67      2.64 o 
   5   3   4       41.12       45.51      1.29 o 
   6   3   4       12.87       14.37      0.89 o 
   7   3   4       48.17       49.67      1.58 o 
   8   3   4       46.16       46.83      1.62 o 
   9   3   4        0.64       -1.79      1.79 o 
  10   3   4       18.39       14.39      2.15 o 
  11   3   4       31.86       27.42      5.00 o 
  12   3   4        0.73        5.76      3.94 o 
  13   3   4        1.16        3.64      3.64 o 
 -14   4   4        1.76        5.45      4.54 o 
 -13   4   4        2.20        3.33      3.79 o 
 -12   4   4        1.28        1.06      3.48 o 
 -11   4   4        0.40       -2.80      2.88 o 
 -10   4   4        0.05        2.50      1.68 o 
  -9   4   4        4.40        3.08      1.40 o 
  -8   4   4       28.51       29.34      2.38 o 
  -7   4   4       38.77       38.08      1.75 o 
  -6   4   4       45.54       39.42      1.65 o 
  -5   4   4        9.32        7.98      0.97 o 
  -4   4   4       23.72       25.90      1.20 o 
  -3   4   4       42.43       46.86      1.34 o 
  -2   4   4        1.54        2.10      0.51 o 
  -1   4   4       99.96      107.97      2.17 o 
   0   4   4      142.72      148.53      2.60 o 
   1   4   4      355.04      355.75      3.95 o 
   2   4   4      365.46      369.89      4.16 o 
   3   4   4        3.21        3.87      0.56 o 
   4   4   4        2.05        1.71      0.55 o 
   5   4   4        1.57        0.75      0.53 o 
   6   4   4       31.26       37.54      1.35 o 
   7   4   4        1.72        0.34      0.75 o 
   8   4   4       77.36       84.20      2.46 o 
   9   4   4       41.15       39.00      3.35 o 
  10   4   4        0.33       -1.36      2.58 o 
  11   4   4        0.03       -1.67      3.18 o 
  12   4   4        0.39       -2.12      3.48 o 
  13   4   4        3.57       -1.97      3.64 o 
 -13   5   4        3.00       -0.15      3.64 o 
 -12   5   4        1.55        1.97      3.48 o 
 -11   5   4        0.09        0.73      3.48 o 
 -10   5   4        0.25        0.89      2.13 o 
  -9   5   4        0.40       -1.86      1.86 o 
  -8   5   4       50.37       51.90      2.73 o 
  -7   5   4      130.98      136.88      3.27 o 
  -6   5   4       10.28       12.45      1.35 o 
  -5   5   4      100.97      101.96      2.62 o 
  -4   5   4        4.93        4.63      0.93 o 
  -3   5   4        6.94        8.01      0.97 o 
  -2   5   4      136.48      135.44      3.20 o 
  -1   5   4       10.10       11.58      0.97 o 
   0   5   4       44.39       43.75      1.75 o 
   1   5   4      212.21      212.59      3.09 o 
   2   5   4        3.15        3.20      0.71 o 
   3   5   4       30.59       29.33      1.45 o 
   4   5   4        0.04        1.23      0.71 o 
   5   5   4        0.17       -0.72      0.72 o 
   6   5   4       24.83       21.73      1.45 o 
   7   5   4        0.01       -0.54      1.02 o 
   8   5   4       12.91        9.32      1.78 o 
   9   5   4        0.56        0.30      3.03 o 
  10   5   4        5.76        4.09      3.48 o 
  11   5   4        1.36        0.76      3.48 o 
  12   5   4        1.58        1.36      3.94 o 
 -12   6   4        2.50       -1.51      3.48 o 
 -11   6   4        0.03       -2.35      2.35 o 
 -10   6   4        0.15        1.77      2.32 o 
  -9   6   4       18.76       21.08      3.24 o 
  -8   6   4        2.94        2.75      1.68 o 
  -7   6   4       32.73       31.24      2.16 o 
  -6   6   4        0.48        0.21      1.28 o 
  -5   6   4       43.55       41.69      2.24 o 
  -4   6   4      202.36      213.09      5.32 o 
  -3   6   4        5.24        3.55      1.26 o 
  -2   6   4        1.25        0.77      0.82 o 
  -1   6   4       32.33       37.30      2.56 o 
   0   6   4       38.56       33.10      1.88 o 
   1   6   4       16.93       17.80      1.52 o 
   2   6   4        4.78        3.65      0.79 o 
   3   6   4        0.95        0.76      0.74 o 
   4   6   4       13.56       15.82      1.33 o 
   5   6   4      101.82       92.84      2.62 o 
   6   6   4        0.45        1.81      1.08 o 
   7   6   4        1.18       -0.27      1.20 o 
   8   6   4        8.45        8.43      3.11 o 
   9   6   4        0.42        1.51      3.18 o 
  10   6   4        1.01       -2.73      3.18 o 
  11   6   4        3.62        0.15      3.48 o 
 -11   7   4        0.12       -2.34      2.61 o 
 -10   7   4        0.78       -0.23      3.18 o 
  -9   7   4        0.12        1.31      2.44 o 
  -8   7   4        1.45       -0.57      3.18 o 
  -7   7   4       10.06        9.60      2.43 o 
  -6   7   4        3.94        2.97      1.57 o 
  -5   7   4        0.24        1.67      3.41 o 
  -4   7   4        0.72        4.17      2.66 o 
  -3   7   4        0.64        1.15      1.16 o 
  -2   7   4       59.23       59.26      3.20 o 
  -1   7   4       26.57       28.72      2.44 o 
   0   7   4        7.86        7.91      2.33 o 
   1   7   4       10.24       11.71      1.89 o 
   2   7   4       11.89        8.08      1.77 o 
   3   7   4       93.46       86.28      4.31 o 
   4   7   4       36.74       33.11      1.70 o 
   5   7   4        4.14        5.57      1.16 o 
   6   7   4        6.11        7.26      1.56 o 
   7   7   4       31.06       24.66      2.85 o 
   8   7   4        0.00        0.45      2.88 o 
   9   7   4        1.71       -0.91      3.18 o 
  10   7   4        0.20       -0.15      3.64 o 
  -9   8   4        4.62        3.04      2.61 o 
  -8   8   4        2.26       -1.99      2.21 o 
  -7   8   4        9.02        9.51      2.61 o 
  -6   8   4        0.10       -1.71      1.87 o 
  -5   8   4        2.97        1.86      1.81 o 
  -4   8   4        5.81        8.94      4.39 o 
  -3   8   4        0.75       -0.70      2.22 o 
  -2   8   4       11.21        9.01      2.84 o 
  -1   8   4        8.03        9.69      2.84 o 
   0   8   4       12.94       10.30      4.17 o 
   1   8   4        0.05       -3.56      3.56 o 
   2   8   4        1.47        2.69      1.64 o 
   3   8   4        1.09       -1.54      1.54 o 
   4   8   4        2.11        3.66      1.99 o 
   5   8   4        0.25       -0.05      1.57 o 
   6   8   4        7.59        3.12      2.11 o 
   7   8   4        2.96        7.12      3.48 o 
   8   8   4        0.18       -0.76      3.33 o 
  -6   9   4        0.57       -3.79      3.79 o 
  -5   9   4        0.57       -2.42      4.09 o 
  -4   9   4       11.05       16.81      5.30 o 
  -3   9   4        7.61        0.30      4.09 o 
  -2   9   4        0.31       -2.73      3.33 o 
  -1   9   4        6.41        5.15      3.00 o 
   0   9   4        3.89        2.57      2.62 o 
   1   9   4        0.02        1.25      1.96 o 
   2   9   4        1.01        0.91      1.69 o 
   3   9   4        0.61       -0.33      1.65 o 
   4   9   4        1.83        6.39      1.93 o 
   5   9   4        0.65       -0.89      1.99 o 
   6   9   4        0.39       -2.58      2.58 o 
   1  10   4        3.93       10.76      4.85 o 
 -15   0   5        4.64        5.30      4.85 o 
 -13   0   5        0.24       -0.45      3.64 o 
 -11   0   5       36.38       42.26      5.60 o 
  -9   0   5       67.58       64.22      4.23 o 
  -7   0   5      554.35      593.05     11.89 o 
  -5   0   5       42.32       33.15      1.76 o 
  -3   0   5       83.24       73.85      2.89 o 
  -1   0   5      263.15      256.02      5.68 o 
   1   0   5        0.02       -0.08      0.67 o 
   3   0   5       33.71       38.80      3.11 o 
   5   0   5       21.99       23.96      1.55 o 
   7   0   5        1.27        2.85      1.90 o 
   9   0   5       50.62       51.96      5.60 o 
  11   0   5        0.19        2.73      3.18 o 
  13   0   5        1.41        3.33      3.64 o 
 -14   1   5        0.65       -2.61      2.62 o 
 -13   1   5        0.05        0.07      2.46 o 
 -12   1   5        0.12        1.28      2.41 o 
 -11   1   5        8.56        9.20      2.56 o 
 -10   1   5       18.88       20.15      2.17 o 
  -9   1   5      317.43      331.50      5.48 o 
  -8   1   5       44.43       42.21      2.36 o 
  -7   1   5        0.52        0.91      0.88 o 
  -6   1   5      130.63      112.44      2.36 o 
  -5   1   5       78.69       86.02      2.03 o 
  -4   1   5      333.08      339.19      4.67 o 
  -3   1   5      401.50      403.75      8.37 o 
  -2   1   5      443.21      435.05      7.11 o 
  -1   1   5       81.81       79.00      2.36 o 
   0   1   5       10.59        6.70      0.70 o 
   1   1   5      102.94       93.62      1.76 o 
   2   1   5       19.89       19.77      0.99 o 
   3   1   5      155.46      170.10      2.91 o 
   4   1   5       44.43       45.20      1.87 o 
   5   1   5        0.68        0.22      0.56 o 
   6   1   5       79.51       80.77      1.83 o 
   7   1   5        1.86        2.13      0.78 o 
   8   1   5       22.34       20.47      1.51 o 
   9   1   5       10.70       10.64      2.41 o 
  10   1   5        0.59       -1.82      1.82 o 
  11   1   5        4.50        7.59      2.52 o 
  12   1   5        5.03        7.67      2.82 o 
  13   1   5        3.21        3.49      2.89 o 
  14   1   5        0.84        1.06      4.09 o 
 -14   2   5        0.13       -3.03      3.56 o 
 -13   2   5        0.09       -0.01      2.35 o 
 -12   2   5        0.01       -1.93      1.93 o 
 -11   2   5        3.07        0.36      1.62 o 
 -10   2   5        1.12        4.70      2.00 o 
  -9   2   5       43.48       47.11      2.27 o 
  -8   2   5       28.10       24.66      1.86 o 
  -7   2   5       66.84       69.11      2.41 o 
  -6   2   5       30.69       27.83      1.68 o 
  -5   2   5        0.74        0.95      0.83 o 
  -4   2   5      701.12      804.35     11.87 o 
  -3   2   5      247.61      275.12      4.46 o 
  -2   2   5     1175.08     1270.57     15.52 o 
  -1   2   5       28.06       31.13      1.19 o 
   0   2   5       56.93       65.52      1.65 o 
   1   2   5      241.39      243.36      3.22 o 
   2   2   5      834.17      811.92      7.37 o 
   3   2   5      387.61      366.82      4.16 o 
   4   2   5      211.63      221.97      2.87 o 
   5   2   5        0.57       -0.07      0.59 o 
   6   2   5       77.98       82.57      1.87 o 
   7   2   5       16.19       14.64      1.16 o 
   8   2   5        0.19        1.06      0.99 o 
   9   2   5        0.50       -0.18      1.87 o 
  10   2   5       28.09       25.43      3.26 o 
  11   2   5        0.99        0.09      2.24 o 
  12   2   5       37.94       40.45      6.36 o 
  13   2   5        2.84        2.27      3.94 o 
 -14   3   5        2.43        1.82      4.24 o 
 -13   3   5       11.57        9.81      3.26 o 
 -12   3   5        0.37       -2.07      2.07 o 
 -11   3   5        5.40        5.91      1.89 o 
 -10   3   5       15.82       17.71      2.72 o 
  -9   3   5       21.64       23.34      1.99 o 
  -8   3   5       19.83       22.06      1.49 o 
  -7   3   5        2.61        3.05      0.92 o 
  -6   3   5      125.46      131.63      2.93 o 
  -5   3   5        6.67        5.83      0.95 o 
  -4   3   5        0.00       -0.75      0.75 o 
  -3   3   5       78.00       80.83      2.15 o 
  -2   3   5      182.17      195.26      2.73 o 
  -1   3   5      102.27       96.69      1.77 o 
   0   3   5      377.73      380.33      4.05 o 
   1   3   5       98.42       90.02      1.66 o 
   2   3   5        0.53       -0.03      0.43 o 
   3   3   5      104.98       88.38      1.61 o 
   4   3   5      199.98      202.73      2.58 o 
   5   3   5        0.17        0.69      0.59 o 
   6   3   5        4.85        5.26      0.81 o 
   7   3   5        0.13       -0.75      0.75 o 
   8   3   5       12.78       10.88      1.11 o 
   9   3   5        0.00       -0.57      1.59 o 
  10   3   5       23.82       19.62      2.98 o 
  11   3   5        3.66        2.73      3.64 o 
  12   3   5        2.75       -2.88      2.88 o 
  13   3   5        0.04       -3.64      3.64 o 
 -13   4   5        1.38        4.39      4.09 o 
 -12   4   5        0.19       -0.15      3.03 o 
 -11   4   5        3.11        0.79      2.19 o 
 -10   4   5        0.63        1.76      1.63 o 
  -9   4   5       10.79       12.85      1.95 o 
  -8   4   5        2.39        0.57      1.28 o 
  -7   4   5        2.91        1.42      0.95 o 
  -6   4   5       38.14       38.82      1.84 o 
  -5   4   5       20.59       19.08      1.30 o 
  -4   4   5        5.36        5.95      0.86 o 
  -3   4   5       30.37       28.15      1.53 o 
  -2   4   5      157.24      173.12      2.27 o 
  -1   4   5       70.81       66.67      1.84 o 
   0   4   5       29.52       28.91      1.21 o 
   1   4   5        0.24        0.74      0.59 o 
   2   4   5       10.70        8.39      0.63 o 
   3   4   5       57.18       60.33      1.37 o 
   4   4   5        3.16        3.74      0.57 o 
   5   4   5        0.00        0.73      0.60 o 
   6   4   5       66.03       60.68      1.63 o 
   7   4   5       20.07       21.03      1.46 o 
   8   4   5        2.51        3.06      1.60 o 
   9   4   5       15.66       15.00      3.94 o 
  10   4   5       28.69       31.66      5.15 o 
  11   4   5        1.74        3.33      3.79 o 
  12   4   5        1.06       -2.27      3.48 o 
  13   4   5        0.08       -0.15      3.94 o 
 -13   5   5        2.11        3.94      4.09 o 
 -12   5   5        1.44        1.82      3.48 o 
 -11   5   5        9.28       15.91      3.05 o 
 -10   5   5        5.25        3.47      2.50 o 
  -9   5   5        0.66        1.76      2.12 o 
  -8   5   5       12.79       14.18      2.61 o 
  -7   5   5        1.99        3.41      1.21 o 
  -6   5   5       17.27       20.10      1.84 o 
  -5   5   5       12.47       13.76      1.51 o 
  -4   5   5       20.82       24.73      2.36 o 
  -3   5   5        1.31        0.61      0.79 o 
  -2   5   5        0.02       -0.15      0.70 o 
  -1   5   5      204.44      202.57      3.41 o 
   0   5   5        1.11        1.59      0.64 o 
   1   5   5       70.52       67.47      2.17 o 
   2   5   5       25.43       26.65      1.16 o 
   3   5   5       25.63       25.48      1.52 o 
   4   5   5       45.32       40.66      1.95 o 
   5   5   5       27.61       23.17      1.37 o 
   6   5   5        8.18        4.85      0.99 o 
   7   5   5       91.44       87.93      2.76 o 
   8   5   5        4.70        6.65      1.73 o 
   9   5   5        0.93       -2.42      2.42 o 
  10   5   5        2.86        3.94      3.33 o 
  11   5   5        0.10        2.42      3.64 o 
  12   5   5        3.90        2.42      4.09 o 
 -12   6   5        0.54       -3.33      3.33 o 
 -11   6   5       13.46       23.91      3.68 o 
 -10   6   5       16.32       22.04      3.30 o 
  -9   6   5        3.78        3.06      2.33 o 
  -8   6   5        1.70       -0.71      1.96 o 
  -7   6   5        4.00        2.46      1.96 o 
  -6   6   5       24.23       25.05      2.43 o 
  -5   6   5        7.90        9.44      1.80 o 
  -4   6   5        0.42       -0.83      1.29 o 
  -3   6   5        2.95        4.49      1.76 o 
  -2   6   5       40.56       37.77      3.26 o 
  -1   6   5       57.45       59.91      1.95 o 
   0   6   5       82.38       84.40      2.89 o 
   1   6   5        1.63        1.54      1.11 o 
   2   6   5        0.93        0.48      0.81 o 
   3   6   5       22.24       19.72      1.53 o 
   4   6   5        0.64        1.13      0.98 o 
   5   6   5      140.00      132.53      3.22 o 
   6   6   5       11.21        8.30      1.33 o 
   7   6   5       10.69        7.65      1.81 o 
   8   6   5        3.45        3.47      1.66 o 
   9   6   5        1.68        1.67      3.33 o 
  10   6   5        1.47        0.76      3.64 o 
  11   6   5        0.67       -0.15      3.64 o 
 -10   7   5        1.25        3.93      2.66 o 
  -9   7   5       13.08       14.74      3.06 o 
  -8   7   5        6.76        9.07      2.54 o 
  -7   7   5        0.06        0.40      1.96 o 
  -6   7   5        0.06       -1.32      1.67 o 
  -5   7   5        3.19        4.67      2.07 o 
  -4   7   5       16.18       17.46      1.95 o 
  -3   7   5        3.27        2.35      1.55 o 
  -2   7   5       44.43       42.80      3.01 o 
  -1   7   5       38.18       35.77      2.80 o 
   0   7   5       16.36       16.79      2.51 o 
   1   7   5       16.38       19.62      2.25 o 
   2   7   5        4.37        3.68      1.65 o 
   3   7   5        3.33        3.62      1.37 o 
   4   7   5        0.13        1.18      1.29 o 
   5   7   5        6.07        4.13      1.49 o 
   6   7   5        1.93        1.99      1.46 o 
   7   7   5        0.08       -0.07      2.42 o 
   8   7   5        0.05       -1.97      2.73 o 
   9   7   5        1.20        1.82      3.48 o 
  10   7   5        0.28        6.36      3.94 o 
  -9   8   5        0.65        2.15      2.55 o 
  -8   8   5        0.20       -2.22      2.22 o 
  -7   8   5        0.20        0.55      2.16 o 
  -6   8   5        9.29        4.37      2.18 o 
  -5   8   5        9.53       13.48      4.39 o 
  -4   8   5        0.00        2.13      2.41 o 
  -3   8   5        0.52        0.01      2.46 o 
  -2   8   5        0.07        1.70      2.46 o 
  -1   8   5       14.68       20.81      5.76 o 
   0   8   5        2.33        0.88      2.46 o 
   1   8   5       21.79       19.19      3.32 o 
   2   8   5        0.64       -1.89      2.04 o 
   3   8   5        0.00       -0.74      1.55 o 
   4   8   5        0.24        0.33      1.71 o 
   5   8   5        1.13       -0.79      1.95 o 
   6   8   5        0.45        0.12      2.03 o 
   7   8   5        1.53        0.91      3.18 o 
   8   8   5        4.37        4.70      3.64 o 
  -5   9   5       13.03        6.82      5.15 o 
  -4   9   5        5.23        6.06      4.39 o 
  -3   9   5       12.25       22.57      5.45 o 
  -2   9   5        0.14        0.11      2.65 o 
  -1   9   5       20.80       25.52      5.91 o 
   0   9   5        0.18        4.62      2.68 o 
   1   9   5       27.91       29.50      4.02 o 
   2   9   5        0.16       -0.90      2.00 o 
   3   9   5        1.42        2.35      1.83 o 
   4   9   5        0.30       -0.40      1.74 o 
   5   9   5        0.31        2.51      2.29 o 
 -14   0   6        2.15       -2.73      3.48 o 
 -12   0   6        3.47        3.94      3.33 o 
 -10   0   6       12.19       10.91      3.64 o 
  -8   0   6      226.47      225.87      9.21 o 
  -6   0   6      167.15      142.48      3.74 o 
  -4   0   6      110.97       99.78      4.39 o 
  -2   0   6      323.56      302.05      9.54 o 
   0   0   6     1685.30     1703.55     28.49 o 
   2   0   6     1130.53     1263.09     26.77 o 
   4   0   6      453.24      424.12      6.55 o 
   6   0   6        0.73        0.25      0.89 o 
   8   0   6        0.03       -0.37      1.04 o 
  10   0   6       34.64       40.14      5.60 o 
  12   0   6        0.00       -1.97      3.03 o 
 -14   1   6        4.62        1.06      2.99 o 
 -13   1   6        1.45       -2.09      4.09 o 
 -12   1   6        3.54        2.47      2.41 o 
 -11   1   6       12.85       14.21      3.00 o 
 -10   1   6       26.59       26.02      2.38 o 
  -9   1   6      174.08      168.33      5.10 o 
  -8   1   6       33.88       36.50      2.41 o 
  -7   1   6       32.30       36.21      1.45 o 
  -6   1   6      143.41      148.59      2.89 o 
  -5   1   6        7.64        5.25      0.82 o 
  -4   1   6        0.56        1.96      1.02 o 
  -3   1   6       79.23       93.00      2.82 o 
  -2   1   6       14.32       14.47      1.33 o 
  -1   1   6       49.95       55.10      1.83 o 
   0   1   6      462.61      495.17      6.87 o 
   1   1   6     1023.89     1039.83     11.58 o 
   2   1   6        0.22       -0.54      0.54 o 
   3   1   6      399.89      434.61      4.91 o 
   4   1   6      137.98      149.28      2.37 o 
   5   1   6        3.30        3.34      0.72 o 
   6   1   6       76.37       73.70      2.17 o 
   7   1   6        3.24        2.41      0.83 o 
   8   1   6       47.93       52.91      2.24 o 
   9   1   6       40.25       46.86      3.95 o 
  10   1   6        1.14       -0.16      1.98 o 
  11   1   6       21.33       18.57      5.30 o 
  12   1   6        0.11        5.02      2.78 o 
  13   1   6        0.04       -0.35      2.67 o 
 -14   2   6        0.95        2.12      2.89 o 
 -13   2   6        5.25        6.28      2.84 o 
 -12   2   6        0.06       -1.64      2.18 o 
 -11   2   6       15.56       13.39      2.17 o 
 -10   2   6       32.61       31.30      2.62 o 
  -9   2   6        2.86        2.29      1.31 o 
  -8   2   6       10.47       11.16      1.30 o 
  -7   2   6      168.71      165.04      3.49 o 
  -6   2   6       28.01       33.46      1.48 o 
  -5   2   6        1.50        3.34      0.97 o 
  -4   2   6       34.50       42.57      2.12 o 
  -3   2   6       56.99       53.40      2.29 o 
  -2   2   6      128.19      151.07      3.68 o 
  -1   2   6       61.02       63.12      1.88 o 
   0   2   6      402.62      400.45      5.30 o 
   1   2   6      104.37       92.81      2.88 o 
   2   2   6      472.94      488.75      4.97 o 
   3   2   6      119.36      104.98      1.96 o 
   4   2   6       67.07       68.43      1.69 o 
   5   2   6       60.96       61.84      1.96 o 
   6   2   6       69.06       62.30      1.79 o 
   7   2   6       10.00       12.26      1.09 o 
   8   2   6        0.58       -0.84      1.09 o 
   9   2   6        0.24        1.06      2.80 o 
  10   2   6       24.72       24.77      3.32 o 
  11   2   6        4.89        5.33      2.61 o 
  12   2   6        0.07        4.39      3.79 o 
  13   2   6        1.42        7.12      4.24 o 
 -14   3   6        1.44        7.42      4.39 o 
 -13   3   6        2.04        3.42      2.73 o 
 -12   3   6        2.01        0.68      5.00 o 
 -11   3   6       15.86       14.02      2.24 o 
 -10   3   6        0.27       -0.28      1.48 o 
  -9   3   6        3.06        2.83      1.35 o 
  -8   3   6        7.81        7.19      1.54 o 
  -7   3   6        6.23        7.79      1.35 o 
  -6   3   6       16.97       17.69      1.54 o 
  -5   3   6      228.84      250.02      4.68 o 
  -4   3   6      495.53      547.49      7.99 o 
  -3   3   6       72.67       83.11      2.28 o 
  -2   3   6      109.14      119.95      2.54 o 
  -1   3   6      192.41      169.38      3.19 o 
   0   3   6       46.95       43.42      1.52 o 
   1   3   6       29.05       28.89      1.02 o 
   2   3   6        5.92        3.47      0.61 o 
   3   3   6      413.03      403.11      4.36 o 
   4   3   6       32.80       34.52      1.43 o 
   5   3   6        3.03        5.62      0.77 o 
   6   3   6      129.63      130.62      3.10 o 
   7   3   6        6.87        8.37      1.07 o 
   8   3   6       62.63       61.00      3.52 o 
   9   3   6        0.86        0.23      3.03 o 
  10   3   6        2.36       -2.20      2.20 o 
  11   3   6        1.12        1.21      3.18 o 
  12   3   6        0.24       -3.64      3.64 o 
  13   3   6        0.16       -0.15      4.09 o 
 -13   4   6        4.70        2.58      3.94 o 
 -12   4   6        1.14       -0.45      3.33 o 
 -11   4   6        0.03        0.60      5.38 o 
 -10   4   6        1.56        2.57      1.71 o 
  -9   4   6        7.46        7.63      1.89 o 
  -8   4   6        1.47       -0.43      1.21 o 
  -7   4   6        0.09       -0.78      1.15 o 
  -6   4   6       18.60       22.06      1.81 o 
  -5   4   6        4.77        5.97      1.02 o 
  -4   4   6        0.04        0.00      0.74 o 
  -3   4   6       15.68       16.52      0.99 o 
  -2   4   6       32.86       34.54      1.15 o 
  -1   4   6       28.60       33.76      0.92 o 
   0   4   6       68.50       77.02      2.24 o 
   1   4   6        6.63        2.90      0.69 o 
   2   4   6        0.87        0.67      0.50 o 
   3   4   6       54.15       54.86      1.57 o 
   4   4   6        2.80        2.57      0.66 o 
   5   4   6        1.39        0.43      0.63 o 
   6   4   6        0.99        1.93      0.84 o 
   7   4   6        9.73        9.97      1.18 o 
   8   4   6        3.51        3.91      1.73 o 
   9   4   6       50.76       49.33      4.10 o 
  10   4   6        4.86        4.24      3.33 o 
  11   4   6        2.52        0.61      3.33 o 
  12   4   6        2.14        3.94      3.94 o 
 -12   5   6       27.97       42.57      6.36 o 
 -11   5   6        7.91        6.59      2.73 o 
 -10   5   6        0.76       -1.15      2.03 o 
  -9   5   6        0.03       -0.38      1.96 o 
  -8   5   6       13.03       12.05      2.09 o 
  -7   5   6        9.37        7.42      1.52 o 
  -6   5   6        6.64        4.17      1.37 o 
  -5   5   6        7.48        7.78      1.81 o 
  -4   5   6        3.85        4.97      1.23 o 
  -3   5   6       22.32       18.33      1.88 o 
  -2   5   6       42.37       39.70      1.92 o 
  -1   5   6      136.66      137.81      2.96 o 
   0   5   6       49.58       51.82      2.04 o 
   1   5   6        3.40        4.75      0.96 o 
   2   5   6       40.03       37.48      1.45 o 
   3   5   6        0.02        0.41      0.77 o 
   4   5   6        6.80        4.84      0.95 o 
   5   5   6       30.91       32.68      1.60 o 
   6   5   6        0.28        0.51      0.92 o 
   7   5   6        5.01        4.52      1.59 o 
   8   5   6       14.46       13.35      2.61 o 
   9   5   6        0.96        0.08      2.73 o 
  10   5   6        1.53        2.12      3.64 o 
  11   5   6        0.20        1.06      3.33 o 
 -11   6   6        3.51        6.13      4.70 o 
 -10   6   6       16.73       21.53      3.32 o 
  -9   6   6        5.74        4.28      2.40 o 
  -8   6   6        5.96        0.98      2.88 o 
  -7   6   6       11.85       12.02      2.10 o 
  -6   6   6        1.61        3.56      1.62 o 
  -5   6   6        5.44        4.77      1.61 o 
  -4   6   6        0.77       -0.26      1.51 o 
  -3   6   6       13.12       13.41      1.67 o 
  -2   6   6       53.24       56.70      2.31 o 
  -1   6   6        2.97        4.84      0.97 o 
   0   6   6       15.74       17.94      1.25 o 
   1   6   6      172.31      165.36      3.23 o 
   2   6   6       14.66       13.64      1.19 o 
   3   6   6       92.31       92.38      2.89 o 
   4   6   6        7.17       10.99      1.59 o 
   5   6   6       25.55       16.52      1.55 o 
   6   6   6        2.31        2.82      1.24 o 
   7   6   6        0.49       -1.13      1.40 o 
   8   6   6       10.67        9.86      2.58 o 
   9   6   6        0.01       -2.73      2.73 o 
  10   6   6        0.74        1.51      3.33 o 
 -10   7   6        0.19       -0.76      2.58 o 
  -9   7   6        6.27       13.26      3.86 o 
  -8   7   6       10.17        7.52      2.62 o 
  -7   7   6        6.60        6.31      3.94 o 
  -6   7   6        4.77        3.33      2.79 o 
  -5   7   6       20.71       17.69      2.16 o 
  -4   7   6       10.14        8.40      1.62 o 
  -3   7   6        2.81        4.50      1.95 o 
  -2   7   6       17.03       16.38      1.43 o 
  -1   7   6       14.13       10.59      1.96 o 
   0   7   6        5.12        4.42      1.73 o 
   1   7   6        0.03        0.37      1.54 o 
   2   7   6        5.18        7.92      1.86 o 
   3   7   6        8.54        5.91      1.86 o 
   4   7   6        8.33        9.72      1.70 o 
   5   7   6        0.89        0.50      1.40 o 
   6   7   6        4.53        3.03      1.77 o 
   7   7   6        4.53       -0.52      2.13 o 
   8   7   6        0.50        5.15      3.33 o 
   9   7   6        1.42        4.54      3.64 o 
  -8   8   6        4.85        1.27      2.49 o 
  -7   8   6       11.32       13.94      3.18 o 
  -6   8   6       13.81       19.54      5.30 o 
  -5   8   6        9.08        6.06      3.05 o 
  -4   8   6        0.97       -0.43      2.67 o 
  -3   8   6        0.04        1.14      2.68 o 
  -2   8   6        0.21       -2.30      2.30 o 
  -1   8   6        1.46        1.90      2.52 o 
   0   8   6        2.58        5.77      2.62 o 
   1   8   6        2.81        7.79      2.80 o 
   2   8   6       15.21       13.29      2.99 o 
   3   8   6       21.59       21.35      3.54 o 
   4   8   6        0.45        1.75      1.68 o 
   5   8   6        0.00       -1.09      1.74 o 
   6   8   6        2.20        0.31      2.88 o 
   7   8   6        1.01        1.06      3.33 o 
  -4   9   6        5.20        2.42      3.08 o 
  -3   9   6        1.20        2.86      3.08 o 
  -2   9   6        6.83        7.76      3.26 o 
  -1   9   6        5.09        9.25      3.21 o 
   0   9   6        1.03        1.96      2.84 o 
   1   9   6        0.04       -0.67      2.61 o 
   2   9   6        1.96        1.69      1.87 o 
   3   9   6        1.58        3.78      1.98 o 
   4   9   6        1.47        0.82      1.87 o 
   5   9   6        0.00       -0.34      2.33 o 
 -13   0   7       24.85       37.57      6.67 o 
 -11   0   7        4.61        9.09      4.09 o 
  -9   0   7        7.37        5.94      2.35 o 
  -7   0   7      229.97      216.14      5.08 o 
  -5   0   7       52.73       44.71      2.72 o 
  -3   0   7      329.09      326.75      7.61 o 
  -1   0   7      438.23      428.17      8.94 o 
   1   0   7       44.11       46.86      2.50 o 
   3   0   7      116.33      123.23      3.50 o 
   5   0   7       16.04       13.69      1.42 o 
   7   0   7       60.70       68.22      3.97 o 
   9   0   7        2.68        9.09      3.48 o 
  11   0   7       14.63       14.09      4.70 o 
  13   0   7        0.11       -1.67      3.79 o 
 -14   1   7        0.53       -1.12      2.76 o 
 -13   1   7        0.00        1.91      4.09 o 
 -12   1   7        0.10        2.17      2.50 o 
 -11   1   7        1.18        0.37      2.19 o 
 -10   1   7        5.46        4.16      2.41 o 
  -9   1   7        2.29        0.26      1.41 o 
  -8   1   7      149.61      147.97      3.53 o 
  -7   1   7        8.90        8.01      0.98 o 
  -6   1   7      166.73      154.55      3.13 o 
  -5   1   7        2.98        2.06      0.92 o 
  -4   1   7        1.15        0.12      1.74 o 
  -3   1   7      190.56      203.80      4.57 o 
  -2   1   7      423.51      469.16      8.07 o 
  -1   1   7      197.86      217.87      3.60 o 
   0   1   7      708.46      769.36     10.17 o 
   1   1   7        0.15       -0.40      0.62 o 
   2   1   7      149.49      163.51      2.78 o 
   3   1   7      388.65      413.41      5.33 o 
   4   1   7      102.85      104.22      2.16 o 
   5   1   7       11.92       13.57      1.00 o 
   6   1   7        9.37       10.69      1.01 o 
   7   1   7       35.75       35.41      1.72 o 
   8   1   7       56.43       53.07      2.85 o 
   9   1   7       24.26       24.41      3.21 o 
  10   1   7       28.70       28.09      3.58 o 
  11   1   7       22.31       31.21      4.47 o 
  12   1   7       22.58       22.50      3.75 o 
  13   1   7        9.89       11.36      4.70 o 
 -14   2   7        2.57       -0.12      2.72 o 
 -13   2   7        0.01       -1.65      4.24 o 
 -12   2   7        3.67        4.18      2.52 o 
 -11   2   7        1.44       -1.03      2.04 o 
 -10   2   7        4.20        1.50      1.72 o 
  -9   2   7       71.20       65.42      3.02 o 
  -8   2   7       38.80       29.89      2.12 o 
  -7   2   7       12.41        9.57      1.01 o 
  -6   2   7       37.21       36.56      1.66 o 
  -5   2   7        0.02        0.31      0.93 o 
  -4   2   7        2.34        0.60      0.87 o 
  -3   2   7      600.44      617.58     10.16 o 
  -2   2   7      234.50      286.68      4.86 o 
  -1   2   7      177.40      180.45      3.21 o 
   0   2   7        8.08        9.37      0.93 o 
   1   2   7       58.90       58.50      1.63 o 
   2   2   7       87.51       86.80      1.90 o 
   3   2   7      103.35      116.16      2.18 o 
   4   2   7       23.08       26.30      1.27 o 
   5   2   7      712.89      743.07      7.80 o 
   6   2   7       71.13       68.80      2.28 o 
   7   2   7      216.37      219.22      4.08 o 
   8   2   7       18.94       17.33      1.91 o 
   9   2   7       13.98       15.27      2.78 o 
  10   2   7       13.59       17.04      3.08 o 
  11   2   7        6.50       16.21      4.70 o 
  12   2   7       14.71       15.30      4.70 o 
  13   2   7        5.83        7.57      4.85 o 
 -13   3   7        0.03       -2.44      2.44 o 
 -12   3   7        1.51        1.34      5.45 o 
 -11   3   7        6.96        6.70      2.00 o 
 -10   3   7        0.40        0.93      1.90 o 
  -9   3   7        4.20        1.87      1.21 o 
  -8   3   7       23.13       27.76      1.89 o 
  -7   3   7       58.50       56.90      4.24 o 
  -6   3   7       93.02      102.50      3.35 o 
  -5   3   7        5.88        7.00      1.17 o 
  -4   3   7       16.03       18.04      1.45 o 
  -3   3   7       12.07       12.39      1.23 o 
  -2   3   7       21.51       17.41      1.23 o 
  -1   3   7        1.25        1.55      0.66 o 
   0   3   7       27.77       28.85      1.31 o 
   1   3   7       84.52       83.75      2.44 o 
   2   3   7       39.51       38.41      1.31 o 
   3   3   7        1.59        1.33      0.63 o 
   4   3   7        1.08        1.34      0.70 o 
   5   3   7       13.96       18.24      1.09 o 
   6   3   7       71.96       68.71      1.86 o 
   7   3   7        0.20       -0.06      0.94 o 
   8   3   7       50.97       55.34      3.61 o 
   9   3   7        2.42        2.86      2.44 o 
  10   3   7        0.70        0.60      2.44 o 
  11   3   7        4.32        6.67      3.94 o 
  12   3   7        0.01       -0.45      3.79 o 
 -13   4   7        1.74        8.33      4.39 o 
 -12   4   7        1.11        2.73      3.79 o 
 -11   4   7        0.79        4.28      2.46 o 
 -10   4   7        0.07        1.63      1.76 o 
  -9   4   7       10.37       14.07      1.85 o 
  -8   4   7        0.76        1.75      1.33 o 
  -7   4   7       20.12       23.47      2.45 o 
  -6   4   7       45.58       44.69      2.42 o 
  -5   4   7        3.33        3.82      1.29 o 
  -4   4   7        1.81        2.12      1.18 o 
  -3   4   7       21.46       21.65      1.18 o 
  -2   4   7       28.40       27.28      1.19 o 
  -1   4   7       36.11       32.25      1.13 o 
   0   4   7        1.43        1.91      0.49 o 
   1   4   7        0.04        0.63      0.45 o 
   2   4   7      325.14      330.72      4.43 o 
   3   4   7      103.95      109.51      2.08 o 
   4   4   7        0.20        0.42      0.65 o 
   5   4   7       58.88       57.85      2.02 o 
   6   4   7        1.15        0.31      0.90 o 
   7   4   7        3.72        2.01      1.21 o 
   8   4   7        0.00       -1.11      1.66 o 
   9   4   7        1.22        3.66      2.52 o 
  10   4   7        3.66        0.15      3.48 o 
  11   4   7        1.38        5.15      3.64 o 
  12   4   7        3.57       -0.15      4.24 o 
 -12   5   7        3.48        0.30      3.79 o 
 -11   5   7        0.02       -1.61      2.41 o 
 -10   5   7        0.57        0.51      2.19 o 
  -9   5   7       19.17       21.47      2.59 o 
  -8   5   7       10.64       13.44      2.10 o 
  -7   5   7        9.46       10.95      1.69 o 
  -6   5   7       95.84       87.60      4.03 o 
  -5   5   7        0.47        0.36      1.16 o 
  -4   5   7       28.77       23.16      2.56 o 
  -3   5   7       57.85       51.30      2.38 o 
  -2   5   7       23.88       22.10      1.70 o 
  -1   5   7        5.34        2.51      1.45 o 
   0   5   7      398.94      422.81      6.19 o 
   1   5   7       99.32      108.01      2.79 o 
   2   5   7      118.72      111.57      2.50 o 
   3   5   7        2.71        3.92      0.93 o 
   4   5   7        0.24        0.55      0.90 o 
   5   5   7        0.81       -0.22      0.82 o 
   6   5   7       10.04       12.79      1.51 o 
   7   5   7        3.25        0.62      1.38 o 
   8   5   7        4.69        6.35      2.41 o 
   9   5   7        2.40        1.54      2.73 o 
  10   5   7       18.87       15.15      4.85 o 
  11   5   7        4.03        5.15      4.24 o 
 -11   6   7        1.18        4.00      2.82 o 
 -10   6   7       17.98       17.94      3.21 o 
  -9   6   7        5.98        7.45      2.80 o 
  -8   6   7        2.04        0.06      1.75 o 
  -7   6   7        3.70        5.33      1.87 o 
  -6   6   7        5.09        5.54      1.98 o 
  -5   6   7       17.44       15.64      2.11 o 
  -4   6   7       16.63       16.28      3.09 o 
  -3   6   7       18.28       17.69      1.91 o 
  -2   6   7        1.03        1.19      1.12 o 
  -1   6   7        6.11        8.36      1.29 o 
   0   6   7       54.03       50.27      2.05 o 
   1   6   7        0.11        0.81      0.88 o 
   2   6   7       35.73       39.99      2.95 o 
   3   6   7       33.67       36.90      1.80 o 
   4   6   7        4.44        3.01      1.19 o 
   5   6   7        0.01       -1.06      1.06 o 
   6   6   7        0.29        2.15      1.31 o 
   7   6   7        0.78       -0.50      2.12 o 
   8   6   7        0.08       -1.20      2.09 o 
   9   6   7        1.79        3.03      3.33 o 
  10   6   7        0.35        0.76      3.48 o 
 -10   7   7        0.05       -2.73      3.26 o 
  -9   7   7        1.72       -1.98      5.60 o 
  -8   7   7        4.38        3.00      2.32 o 
  -7   7   7        6.76        7.68      2.08 o 
  -6   7   7        0.14       -0.72      1.52 o 
  -5   7   7        4.53        6.89      1.76 o 
  -4   7   7       50.07       47.73      3.01 o 
  -3   7   7       25.16       27.66      2.05 o 
  -2   7   7       22.68       23.62      2.29 o 
  -1   7   7        3.14        3.21      1.70 o 
   0   7   7        1.06        0.65      1.53 o 
   1   7   7       12.92       16.07      2.29 o 
   2   7   7        0.11        0.77      1.63 o 
   3   7   7        0.28       -1.49      1.49 o 
   4   7   7        9.26        6.07      2.34 o 
   5   7   7        0.96        2.54      1.78 o 
   6   7   7        0.37        0.88      2.19 o 
   7   7   7        7.37        9.55      2.73 o 
   8   7   7        0.04        4.54      3.48 o 
  -8   8   7        0.06        2.88      2.88 o 
  -7   8   7        0.89       -2.12      3.79 o 
  -6   8   7       22.02       24.60      4.07 o 
  -5   8   7       40.17       47.31      6.14 o 
  -4   8   7       12.73       13.14      3.32 o 
  -3   8   7        1.94        4.64      2.76 o 
  -2   8   7        0.02        0.40      3.26 o 
  -1   8   7        0.51       -1.91      3.64 o 
   0   8   7       10.04       14.94      3.27 o 
   1   8   7        0.98        3.83      2.95 o 
   2   8   7        6.28        4.96      2.73 o 
   3   8   7        1.79        0.05      1.92 o 
   4   8   7        4.64        5.17      2.01 o 
   5   8   7        6.96       12.86      2.99 o 
   6   8   7        1.28        1.72      2.35 o 
   7   8   7        4.05        7.12      3.79 o 
  -5   9   7        6.64        5.45      4.54 o 
  -4   9   7        7.73        8.48      5.30 o 
  -3   9   7        1.02        4.14      3.16 o 
  -2   9   7        2.20        5.47      3.79 o 
  -1   9   7        3.57        4.52      3.05 o 
   0   9   7        2.41        3.87      3.03 o 
   1   9   7        1.37       -0.53      2.57 o 
   2   9   7        2.51       -1.42      2.62 o 
   3   9   7        0.36        1.18      1.98 o 
   4   9   7        8.65       14.85      4.09 o 
 -14   0   8        6.20        9.69      4.85 o 
 -12   0   8        0.07        1.97      3.79 o 
 -10   0   8       17.15       16.81      4.39 o 
  -8   0   8      230.05      233.24      5.73 o 
  -6   0   8        1.17        0.44      1.27 o 
  -4   0   8      107.22      109.03      7.12 o 
  -2   0   8       91.56       95.59      5.45 o 
   0   0   8       14.19       28.12      2.95 o 
   2   0   8      753.88      799.25     12.62 o 
   4   0   8       68.66       71.96      4.46 o 
   6   0   8        0.21       -1.04      1.04 o 
   8   0   8      316.28      318.68     19.92 o 
  10   0   8      343.99      370.68     15.15 o 
  12   0   8        3.55        4.24      4.39 o 
 -14   1   8        1.61       -0.08      2.73 o 
 -13   1   8        5.33        9.10      3.19 o 
 -12   1   8        9.12       14.23      6.29 o 
 -11   1   8        7.29        4.95      2.52 o 
 -10   1   8        8.16        6.73      2.56 o 
  -9   1   8        2.81        3.01      1.60 o 
  -8   1   8       39.39       39.31      1.84 o 
  -7   1   8       14.09       12.77      1.25 o 
  -6   1   8        3.90        2.19      0.90 o 
  -5   1   8       19.42       17.46      1.86 o 
  -4   1   8        0.94        1.75      1.19 o 
  -3   1   8       56.60       62.28      6.54 o 
  -2   1   8      441.05      426.81      6.66 o 
  -1   1   8      196.33      193.31      3.52 o 
   0   1   8        4.93        4.26      0.90 o 
   1   1   8      273.01      285.23      4.94 o 
   2   1   8       57.98       56.02      1.93 o 
   3   1   8       61.05       62.17      1.86 o 
   4   1   8       10.66       14.60      1.08 o 
   5   1   8       69.63       70.86      1.88 o 
   6   1   8        4.45        3.32      0.90 o 
   7   1   8       12.87       11.31      1.66 o 
   8   1   8       97.93      101.12      3.61 o 
   9   1   8       98.35       94.18      3.78 o 
  10   1   8       16.36       18.44      3.30 o 
  11   1   8       12.68       16.91      3.37 o 
  12   1   8       12.77       16.06      5.15 o 
 -13   2   8        2.51        8.78     11.66 o 
 -12   2   8        1.29       -0.23      2.52 o 
 -11   2   8       16.22       19.51      2.49 o 
 -10   2   8        0.20       -0.58      1.26 o 
  -9   2   8       33.53       37.29      2.92 o 
  -8   2   8        0.96        1.00      1.27 o 
  -7   2   8       20.59       23.52      1.69 o 
  -6   2   8       42.78       41.70      1.89 o 
  -5   2   8       68.51       72.13      2.55 o 
  -4   2   8      265.06      268.20      5.91 o 
  -3   2   8        1.43        2.43      1.14 o 
  -2   2   8      165.33      173.05      3.66 o 
  -1   2   8       23.82       24.44      1.38 o 
   0   2   8       41.57       38.53      1.64 o 
   1   2   8        8.58        7.08      1.01 o 
   2   2   8        5.88        8.64      0.96 o 
   3   2   8       25.46       29.02      1.34 o 
   4   2   8      141.77      143.82      2.72 o 
   5   2   8      190.89      192.98      3.10 o 
   6   2   8        7.47        9.69      1.08 o 
   7   2   8        0.20       -0.95      1.37 o 
   8   2   8       17.73       19.03      2.07 o 
   9   2   8        0.00        1.39      1.81 o 
  10   2   8        0.38       -2.73      3.03 o 
  11   2   8        0.03        4.54      3.79 o 
  12   2   8        0.74        6.51      4.70 o 
 -13   3   8        4.63        5.46      4.01 o 
 -12   3   8        0.53        1.31      2.62 o 
 -11   3   8        5.77        3.25      1.94 o 
 -10   3   8       12.86       12.81      1.83 o 
  -9   3   8        8.65        9.88      1.91 o 
  -8   3   8        9.49        6.89      1.74 o 
  -7   3   8       20.65       20.40      1.86 o 
  -6   3   8        2.80        4.29      1.22 o 
  -5   3   8       26.45       25.03      2.01 o 
  -4   3   8       75.83       80.47      2.64 o 
  -3   3   8      108.28      116.47      5.04 o 
  -2   3   8       54.21       55.20      2.07 o 
  -1   3   8        6.32        5.45      0.99 o 
   0   3   8       33.59       32.42      1.52 o 
   1   3   8       15.48       16.22      1.22 o 
   2   3   8       99.85      101.43      2.09 o 
   3   3   8      552.19      515.30      5.60 o 
   4   3   8      643.54      623.56      7.05 o 
   5   3   8      183.76      193.46      3.68 o 
   6   3   8       10.62       12.26      1.23 o 
   7   3   8       36.74       38.07      2.25 o 
   8   3   8        0.77        0.55      1.52 o 
   9   3   8        8.23        9.32      2.55 o 
  10   3   8        1.40       -1.00      2.58 o 
  11   3   8        5.74       15.15      4.70 o 
  12   3   8        0.03       -1.36      3.94 o 
 -12   4   8        0.07        2.73      3.48 o 
 -11   4   8        0.15       -2.14      2.14 o 
 -10   4   8        0.95        1.88      1.53 o 
  -9   4   8       15.08       14.71      1.98 o 
  -8   4   8       51.10       46.68      2.76 o 
  -7   4   8       67.44       57.76      3.15 o 
  -6   4   8       16.39        9.87      1.80 o 
  -5   4   8      111.72      103.31      3.78 o 
  -4   4   8       38.69       40.71      2.58 o 
  -3   4   8        7.12        8.69      1.40 o 
  -2   4   8       10.26        9.06      1.12 o 
  -1   4   8       26.80       25.19      1.72 o 
   0   4   8       66.53       63.38      2.14 o 
   1   4   8      370.56      367.68      4.80 o 
   2   4   8      202.18      209.25      3.46 o 
   3   4   8      314.50      323.13      5.29 o 
   4   4   8        0.62        0.04      0.94 o 
   5   4   8        6.24        1.96      0.97 o 
   6   4   8       21.81       19.13      1.73 o 
   7   4   8        0.07       -0.11      1.34 o 
   8   4   8        7.42        4.05      2.04 o 
   9   4   8        0.18       -1.68      2.24 o 
  10   4   8        1.99        5.39      3.11 o 
  11   4   8        0.27        7.42      4.09 o 
 -12   5   8        0.85       -0.45      3.64 o 
 -11   5   8        9.22        8.36      2.84 o 
 -10   5   8       16.31       18.54      3.21 o 
  -9   5   8        3.33        5.63      1.94 o 
  -8   5   8       18.32       15.97      2.34 o 
  -7   5   8        0.12        0.28      1.31 o 
  -6   5   8        4.10        1.64      1.33 o 
  -5   5   8       53.56       52.23      3.04 o 
  -4   5   8        2.06        1.77      1.30 o 
  -3   5   8        4.24        5.52      1.38 o 
  -2   5   8       42.25       46.24      2.29 o 
  -1   5   8       25.51       25.04      1.82 o 
   0   5   8      224.24      226.47      4.71 o 
   1   5   8        2.89        1.05      1.12 o 
   2   5   8        4.11        2.28      1.21 o 
   3   5   8        2.64        1.90      1.04 o 
   4   5   8        1.08        1.79      1.01 o 
   5   5   8        1.95        1.19      1.09 o 
   6   5   8        1.12        1.03      1.09 o 
   7   5   8        3.71        1.43      1.89 o 
   8   5   8        2.22       -0.42      1.86 o 
   9   5   8        3.59        1.49      2.39 o 
  10   5   8        0.48       -0.76      3.33 o 
 -11   6   8        0.12        0.78      3.56 o 
 -10   6   8        3.32        2.49      2.54 o 
  -9   6   8        1.14        0.71      1.88 o 
  -8   6   8        6.40        3.72      1.87 o 
  -7   6   8        1.63        1.57      1.72 o 
  -6   6   8        4.46        6.90      2.09 o 
  -5   6   8        0.07        1.01      1.58 o 
  -4   6   8       17.51       15.58      2.11 o 
  -3   6   8       87.28       89.68      3.20 o 
  -2   6   8      369.72      396.70      7.09 o 
  -1   6   8        5.22        6.04      1.33 o 
   0   6   8       99.07      105.11      3.23 o 
   1   6   8        8.20       12.59      1.62 o 
   2   6   8        4.99        5.45      1.34 o 
   3   6   8       36.55       41.73      2.02 o 
   4   6   8        0.53        1.19      1.12 o 
   5   6   8        1.70        2.01      1.38 o 
   6   6   8       17.96       22.03      2.13 o 
   7   6   8        7.45        7.65      2.46 o 
   8   6   8        0.69        3.17      2.35 o 
   9   6   8        3.15        3.18      3.64 o 
  -9   7   8        0.00       -2.85      2.88 o 
  -8   7   8        0.66        1.57      2.08 o 
  -7   7   8        0.00        0.41      1.80 o 
  -6   7   8        5.76        5.89      1.89 o 
  -5   7   8        1.17        3.15      1.67 o 
  -4   7   8       74.13       88.92      4.96 o 
  -3   7   8       45.39       50.80      2.63 o 
  -2   7   8        5.81        7.42      1.42 o 
  -1   7   8       13.46       13.12      4.09 o 
   0   7   8        7.48        7.57      2.11 o 
   1   7   8        3.46        3.39      1.92 o 
   2   7   8        0.05        0.49      1.73 o 
   3   7   8        1.94        1.02      2.33 o 
   4   7   8        0.45        1.41      1.85 o 
   5   7   8        0.05        2.48      1.86 o 
   6   7   8        0.66        1.06      2.36 o 
   7   7   8        2.87        1.29      2.46 o 
   8   7   8        0.14        1.97      3.48 o 
  -7   8   8        3.12        4.39      4.39 o 
  -6   8   8        0.12        1.96      2.89 o 
  -5   8   8        6.45        4.36      3.27 o 
  -4   8   8        5.85        3.97      3.08 o 
  -3   8   8        0.49        2.36      2.94 o 
  -2   8   8        0.28        0.32      2.65 o 
  -1   8   8        7.23        8.09      3.27 o 
   0   8   8        3.66        1.02      2.73 o 
   1   8   8       32.27       35.32      4.39 o 
   2   8   8        2.68        2.31      2.73 o 
   3   8   8        3.97        7.49      2.94 o 
   4   8   8        2.02        1.38      2.05 o 
   5   8   8        3.64        4.55      3.56 o 
   6   8   8        1.23        1.82      2.65 o 
  -3   9   8        3.44       -0.45      3.79 o 
  -2   9   8        0.44        4.09      4.54 o 
  -1   9   8        0.01       -0.64      2.65 o 
   0   9   8        0.40       -1.98      3.26 o 
   1   9   8        0.16       -2.30      4.24 o 
   2   9   8        2.00        3.47      2.94 o 
 -13   0   9       27.38       19.54      5.60 o 
 -11   0   9        0.03       -3.03      3.03 o 
  -9   0   9      116.09      111.79      7.88 o 
  -7   0   9       27.23       28.88      2.45 o 
  -5   0   9      400.75      386.19      9.30 o 
  -3   0   9        0.15        4.09      1.67 o 
  -1   0   9      414.19      433.01      9.69 o 
   1   0   9        1.06       -0.91      1.36 o 
   3   0   9       33.08       33.60      2.33 o 
   5   0   9      135.46      144.45      4.29 o 
   7   0   9      124.60      140.10      5.94 o 
   9   0   9        2.30        3.97      2.44 o 
  11   0   9        0.48        1.36      4.09 o 
 -13   1   9        0.01        2.77      2.99 o 
 -12   1   9        0.13        1.38      2.65 o 
 -11   1   9        0.05       -2.18      2.18 o 
 -10   1   9        5.35        7.12      2.46 o 
  -9   1   9        2.40        5.53      2.39 o 
  -8   1   9      223.21      237.40      4.98 o 
  -7   1   9      368.47      387.88      6.08 o 
  -6   1   9       12.69       13.24      1.46 o 
  -5   1   9        6.41        4.51      1.23 o 
  -4   1   9       11.86        9.14      1.53 o 
  -3   1   9      193.80      198.77      5.03 o 
  -2   1   9      263.16      258.68      8.00 o 
  -1   1   9       17.59       17.50      1.67 o 
   0   1   9       50.76       50.89      2.15 o 
   1   1   9        6.99        8.37      1.15 o 
   2   1   9      135.34      141.16      3.10 o 
   3   1   9       28.10       28.56      1.52 o 
   4   1   9       12.72       11.12      1.07 o 
   5   1   9       83.71       83.77      2.13 o 
   6   1   9      238.62      228.27      5.62 o 
   7   1   9      155.94      153.89      4.70 o 
   8   1   9       68.72       72.40      7.63 o 
   9   1   9       10.72       11.18      1.94 o 
  10   1   9       23.48       26.79      3.80 o 
  11   1   9       18.16       15.75      5.15 o 
  12   1   9       17.27       17.57      5.45 o 
 -13   2   9        0.09        0.10      3.41 o 
 -12   2   9        0.13        1.81      2.67 o 
 -11   2   9        1.03       -1.63      2.13 o 
 -10   2   9        2.30        4.52      1.71 o 
  -9   2   9       48.99       50.44      3.27 o 
  -8   2   9        1.86        1.16      1.33 o 
  -7   2   9        5.30        3.47      1.13 o 
  -6   2   9       24.91       27.36      1.74 o 
  -5   2   9        8.55        7.52      1.32 o 
  -4   2   9       21.00       15.72      1.80 o 
  -3   2   9       51.45       43.49      2.61 o 
  -2   2   9      271.12      253.24      5.27 o 
  -1   2   9      139.31      128.33      2.95 o 
   0   2   9      157.51      146.28      3.12 o 
   1   2   9        0.16       -0.59      0.94 o 
   2   2   9       10.27       10.16      1.10 o 
   3   2   9        3.15        2.26      0.83 o 
   4   2   9       38.47       37.98      1.86 o 
   5   2   9      185.53      187.14      3.62 o 
   6   2   9      104.44      100.64      3.05 o 
   7   2   9       50.25       43.53      2.89 o 
   8   2   9        1.15       -0.27      1.41 o 
   9   2   9        0.02       -0.11      1.86 o 
  10   2   9        0.82       -1.36      3.03 o 
  11   2   9       16.01       15.45      4.85 o 
  12   2   9       13.93       18.03      5.45 o 
 -13   3   9        1.80        4.04      3.16 o 
 -12   3   9        4.01        6.10      2.98 o 
 -11   3   9        2.50        0.64      2.41 o 
 -10   3   9        2.85        0.99      1.50 o 
  -9   3   9       45.07       40.70      3.09 o 
  -8   3   9        6.59        8.04      1.88 o 
  -7   3   9       44.04       37.25      2.78 o 
  -6   3   9        0.13       -0.33      1.13 o 
  -5   3   9        0.71       -0.80      1.08 o 
  -4   3   9        0.02       -0.74      1.00 o 
  -3   3   9        0.50       -0.12      0.90 o 
  -2   3   9       38.20       35.54      1.74 o 
  -1   3   9       15.45       12.24      1.53 o 
   0   3   9      216.77      221.99      4.02 o 
   1   3   9      166.04      164.23      3.42 o 
   2   3   9       73.87       72.54      1.96 o 
   3   3   9       21.06       21.72      1.38 o 
   4   3   9       17.41       18.29      1.25 o 
   5   3   9        8.27        7.98      1.13 o 
   6   3   9       10.55       10.75      1.37 o 
   7   3   9        0.20       -1.60      1.60 o 
   8   3   9        1.01       -0.54      1.53 o 
   9   3   9        4.28        1.04      2.53 o 
  10   3   9        1.64       -2.01      3.41 o 
  11   3   9        1.14        3.64      4.09 o 
 -12   4   9       10.90       14.85      5.00 o 
 -11   4   9        5.32        4.86      2.62 o 
 -10   4   9       35.33       39.16      2.83 o 
  -9   4   9        0.00        0.74      1.45 o 
  -8   4   9       19.82       17.80      1.99 o 
  -7   4   9        0.08       -0.39      1.44 o 
  -6   4   9       12.06       13.51      2.61 o 
  -5   4   9       10.91        9.75      1.83 o 
  -4   4   9       14.69       10.37      1.35 o 
  -3   4   9       79.07       82.32      2.68 o 
  -2   4   9        6.86        6.45      1.40 o 
  -1   4   9      148.06      152.57      4.24 o 
   0   4   9      224.79      222.12      4.81 o 
   1   4   9      286.38      287.01      5.70 o 
   2   4   9      268.17      276.47      5.66 o 
   3   4   9      238.72      251.01      4.71 o 
   4   4   9        1.45        1.38      1.32 o 
   5   4   9        1.21        0.66      1.15 o 
   6   4   9        0.31       -1.07      1.42 o 
   7   4   9        8.98       10.36      1.83 o 
   8   4   9        0.16       -0.69      1.98 o 
   9   4   9        1.01        0.17      2.08 o 
  10   4   9        5.38        0.53      3.26 o 
  11   4   9        0.60        1.97      3.64 o 
 -11   5   9        4.46        3.74      2.73 o 
 -10   5   9        0.80        2.87      2.01 o 
  -9   5   9        3.09        3.62      1.86 o 
  -8   5   9        9.82       10.21      2.14 o 
  -7   5   9        6.01        5.02      1.56 o 
  -6   5   9        3.92        0.90      1.42 o 
  -5   5   9       25.46       23.67      2.07 o 
  -4   5   9       15.21       15.57      2.06 o 
  -3   5   9       66.66       61.26      3.19 o 
  -2   5   9        5.29        5.17      1.49 o 
  -1   5   9      252.07      260.64      7.48 o 
   0   5   9       55.30       55.03      2.97 o 
   1   5   9       74.78       73.17      3.41 o 
   2   5   9       71.15       71.02      3.10 o 
   3   5   9      148.16      157.45      5.38 o 
   4   5   9        0.15        2.60      1.35 o 
   5   5   9      179.90      182.42      4.17 o 
   6   5   9       11.28       11.44      1.50 o 
   7   5   9        6.04        3.96      2.07 o 
   8   5   9       16.03       20.37      2.85 o 
   9   5   9        6.16        8.94      3.00 o 
  10   5   9        1.05        7.88      4.54 o 
 -10   6   9        0.33        1.47      2.65 o 
  -9   6   9        0.28       -1.75      1.75 o 
  -8   6   9        3.49        5.25      2.05 o 
  -7   6   9        0.90       -0.46      1.82 o 
  -6   6   9        4.12        4.22      3.14 o 
  -5   6   9        8.71        9.49      1.94 o 
  -4   6   9        1.36       -0.56      1.40 o 
  -3   6   9       82.22       72.29      3.08 o 
  -2   6   9        1.03        2.73      1.33 o 
  -1   6   9        0.37        2.44      1.26 o 
   0   6   9       39.58       44.04      2.45 o 
   1   6   9        0.34        2.13      1.51 o 
   2   6   9        1.79        2.98      1.51 o 
   3   6   9        0.80        0.49      1.41 o 
   4   6   9        0.05        2.43      1.31 o 
   5   6   9       22.28       24.24      1.91 o 
   6   6   9       13.65       18.50      4.08 o 
   7   6   9        1.66        2.32      2.52 o 
   8   6   9        5.85        7.60      2.84 o 
   9   6   9        0.35       -1.06      3.64 o 
  -9   7   9        5.70       10.15      4.85 o 
  -8   7   9        0.08       -1.72      1.72 o 
  -7   7   9        1.89        0.10      1.85 o 
  -6   7   9       10.11       14.07      2.38 o 
  -5   7   9       24.59       22.31      2.62 o 
  -4   7   9       67.16       72.97      3.78 o 
  -3   7   9       19.19       21.44      2.70 o 
  -2   7   9       21.71       21.23      2.19 o 
  -1   7   9        7.83        7.85      2.93 o 
   0   7   9        2.29       -1.38      2.33 o 
   1   7   9        1.33       -1.42      2.58 o 
   2   7   9        0.59       -1.70      2.30 o 
   3   7   9        1.55        0.89      2.30 o 
   4   7   9        4.19        6.30      2.99 o 
   5   7   9        7.52       10.28      2.39 o 
   6   7   9        0.39       -1.02      2.30 o 
   7   7   9        0.72        2.06      2.50 o 
  -6   8   9       38.22       41.51      7.42 o 
  -5   8   9       25.78       29.32      4.54 o 
  -4   8   9       18.00       17.14      3.91 o 
  -3   8   9        6.33        1.50      4.47 o 
  -2   8   9       23.02       20.87      8.18 o 
  -1   8   9        3.36        0.62      3.86 o 
   0   8   9        0.21       -0.19      5.53 o 
   1   8   9       14.02       14.09      3.64 o 
   2   8   9        5.20        5.40      3.94 o 
   3   8   9       23.47       27.39      4.70 o 
   4   8   9        6.85        7.41      2.41 o 
   5   8   9        3.78        1.74      2.61 o 
 -12   0  10       10.57       14.24      5.00 o 
 -10   0  10        4.83        6.21      3.48 o 
  -8   0  10        0.06       -1.80      2.80 o 
  -6   0  10      959.78     1009.29     20.08 o 
  -4   0  10      543.02      546.04     21.59 o 
  -2   0  10       24.64       20.30      2.35 o 
   0   0  10      250.65      278.40     14.62 o 
   2   0  10       60.00       65.99      3.64 o 
   4   0  10        0.49       -1.12      1.25 o 
   6   0  10       26.95       27.46      3.21 o 
   8   0  10      127.17      108.05      8.71 o 
  10   0  10       49.36       50.95      5.07 o 
 -13   1  10        1.13        3.49      3.05 o 
 -12   1  10       15.51       18.43      3.75 o 
 -11   1  10       11.25        8.11      2.93 o 
 -10   1  10        0.63        0.30      2.24 o 
  -9   1  10       19.48       19.76      2.33 o 
  -8   1  10        3.84        6.37      1.70 o 
  -7   1  10      132.42      136.64      3.46 o 
  -6   1  10       89.09       87.52      3.11 o 
  -5   1  10      136.19      135.77      3.76 o 
  -4   1  10      266.23      257.99      6.15 o 
  -3   1  10      178.50      154.11      4.74 o 
  -2   1  10      198.69      198.60      3.92 o 
  -1   1  10       10.30       10.78      1.23 o 
   0   1  10        4.01        2.13      0.95 o 
   1   1  10       22.14       24.82      1.76 o 
   2   1  10        3.75        2.24      1.03 o 
   3   1  10       41.42       44.21      2.48 o 
   4   1  10        0.40        0.33      1.06 o 
   5   1  10        2.09        1.60      1.24 o 
   6   1  10        0.74       -1.30      1.30 o 
   7   1  10        2.89        3.02      1.47 o 
   8   1  10        0.02        0.43      1.49 o 
   9   1  10        9.17        5.57      1.89 o 
  10   1  10       14.56       13.32      3.32 o 
  11   1  10        0.02        3.33      4.09 o 
 -13   2  10        6.28       12.82      3.58 o 
 -12   2  10       21.63       22.72      3.90 o 
 -11   2  10        4.89        6.05      2.78 o 
 -10   2  10       70.90       64.71      5.02 o 
  -9   2  10       50.50       47.14      3.24 o 
  -8   2  10       97.11      103.93      4.22 o 
  -7   2  10        5.62        4.39      1.26 o 
  -6   2  10        8.18        7.96      1.35 o 
  -5   2  10       16.38       20.37      2.18 o 
  -4   2  10      169.01      176.63      5.06 o 
  -3   2  10      162.69      156.07      3.99 o 
  -2   2  10      116.61      118.58      3.01 o 
  -1   2  10        2.85        2.99      0.98 o 
   0   2  10       15.27       20.03      1.51 o 
   1   2  10        1.85        3.07      1.00 o 
   2   2  10        2.51        2.55      1.04 o 
   3   2  10       66.77       70.20      2.25 o 
   4   2  10      115.83      106.72      2.97 o 
   5   2  10       76.50       78.02      3.45 o 
   6   2  10       14.73       14.27      1.83 o 
   7   2  10        5.26        4.05      1.59 o 
   8   2  10        0.51        2.87      1.89 o 
   9   2  10        0.02        1.19      1.91 o 
  10   2  10        0.05       -2.38      2.46 o 
  11   2  10        0.06       -3.48      3.48 o 
 -12   3  10        1.18        1.36      2.68 o 
 -11   3  10       43.73       49.65      5.38 o 
 -10   3  10        5.02        6.95      1.84 o 
  -9   3  10       37.39       39.93      3.11 o 
  -8   3  10       17.42       16.98      2.26 o 
  -7   3  10       34.15       36.38      2.86 o 
  -6   3  10        0.33        1.33      1.51 o 
  -5   3  10        2.14        1.11      1.99 o 
  -4   3  10        0.00       -0.24      1.04 o 
  -3   3  10       24.18       25.33      1.84 o 
  -2   3  10        1.16       -0.29      0.96 o 
  -1   3  10       93.16      106.04      3.08 o 
   0   3  10      269.95      270.32      4.77 o 
   1   3  10       31.66       31.84      1.88 o 
   2   3  10      171.75      167.64      3.32 o 
   3   3  10       87.33       92.12      2.53 o 
   4   3  10       57.51       56.36      2.49 o 
   5   3  10       37.99       35.57      2.15 o 
   6   3  10        3.10        2.83      1.85 o 
   7   3  10        0.81        3.00      1.60 o 
   8   3  10        0.93       -0.47      1.61 o 
   9   3  10        3.70        6.38      1.98 o 
  10   3  10        7.17        5.95      5.45 o 
  11   3  10        3.52        5.15      4.54 o 
 -12   4  10       12.99       18.48      5.00 o 
 -11   4  10        1.34        2.91      2.99 o 
 -10   4  10        0.61        1.58      1.69 o 
  -9   4  10       12.39       10.09      1.90 o 
  -8   4  10        8.05        6.27      1.69 o 
  -7   4  10        0.49       -1.15      1.56 o 
  -6   4  10       60.51       54.63      3.36 o 
  -5   4  10       14.61       12.46      1.94 o 
  -4   4  10       57.03       53.63      3.19 o 
  -3   4  10        3.12        1.38      1.72 o 
  -2   4  10       93.41       94.45      3.25 o 
  -1   4  10       28.25       27.60      2.10 o 
   0   4  10       64.38       59.48      2.87 o 
   1   4  10      188.52      219.28      5.51 o 
   2   4  10      147.08      168.74      5.13 o 
   3   4  10      227.64      239.52      5.31 o 
   4   4  10        8.80        8.04      1.63 o 
   5   4  10       14.73       16.94      1.77 o 
   6   4  10       10.03        7.42      1.74 o 
   7   4  10        0.49        0.31      1.55 o 
   8   4  10        0.86        0.02      1.69 o 
   9   4  10        9.41       10.61      2.75 o 
  10   4  10        8.87        9.77      3.32 o 
 -11   5  10        0.45       -2.29      2.29 o 
 -10   5  10        0.22        4.07      2.09 o 
  -9   5  10        1.11       -0.18      1.78 o 
  -8   5  10        7.93        9.57      2.15 o 
  -7   5  10        0.69        0.97      1.74 o 
  -6   5  10       15.02       12.63      1.89 o 
  -5   5  10        5.74        5.73      1.77 o 
  -4   5  10       15.32       13.74      2.05 o 
  -3   5  10       15.05       13.90      2.02 o 
  -2   5  10       77.10       84.35      5.06 o 
  -1   5  10      139.61      142.21      4.60 o 
   0   5  10       58.50       60.84      3.22 o 
   1   5  10        0.38        1.65      1.53 o 
   2   5  10       65.35       78.03      3.78 o 
   3   5  10       49.91       45.48      3.11 o 
   4   5  10        0.11       -0.45      1.35 o 
   5   5  10        4.65        5.79      1.49 o 
   6   5  10        8.74       13.19      2.00 o 
   7   5  10       10.78       12.20      2.12 o 
   8   5  10        0.47       -1.59      2.57 o 
   9   5  10        0.01        1.51      2.78 o 
  -9   6  10        0.00       -1.85      1.85 o 
  -8   6  10        5.47        5.17      2.11 o 
  -7   6  10        0.38        0.53      1.89 o 
  -6   6  10        2.03        6.17      1.95 o 
  -5   6  10       20.05       19.36      2.71 o 
  -4   6  10        2.84        3.40      1.67 o 
  -3   6  10       66.94       69.23      3.65 o 
  -2   6  10       54.07       57.96      3.32 o 
  -1   6  10       12.78       12.15      3.67 o 
   0   6  10        0.43        0.58      1.54 o 
   1   6  10        1.50        0.59      1.54 o 
   2   6  10        5.37        7.64      1.78 o 
   3   6  10        4.22        4.24      2.18 o 
   4   6  10        1.89        3.54      1.85 o 
   5   6  10        3.11        2.88      1.61 o 
   6   6  10       41.73       50.59      4.71 o 
   7   6  10        0.37        0.41      2.52 o 
   8   6  10        6.95        2.25      2.73 o 
  -8   7  10        0.28        0.92      3.86 o 
  -7   7  10        1.63        3.98      3.49 o 
  -6   7  10        4.23        5.85      2.80 o 
  -5   7  10        0.77        1.63      1.89 o 
  -4   7  10       16.04       20.33      2.50 o 
  -3   7  10        7.13        2.27      1.61 o 
  -2   7  10        0.28       -0.73      2.80 o 
  -1   7  10        5.94        7.16      3.05 o 
   0   7  10       19.84       18.02      7.35 o 
   1   7  10        3.20        3.28      3.71 o 
   2   7  10       10.83       14.07      3.36 o 
   3   7  10        3.93        9.56      4.17 o 
   4   7  10       22.33       22.27      3.73 o 
   5   7  10       26.57       38.19      3.58 o 
   6   7  10        0.02       -1.09      2.58 o 
  -5   8  10        6.69       15.60      5.76 o 
  -4   8  10        1.08       -3.48      4.09 o 
  -3   8  10        2.26        3.74      2.99 o 
  -2   8  10        1.03        1.49      2.93 o 
  -1   8  10        0.12        0.39      3.33 o 
   0   8  10        1.96        2.65      3.11 o 
   1   8  10        0.00       -2.52      2.52 o 
   2   8  10        2.78        5.48      3.16 o 
   3   8  10        0.09        1.00      3.03 o 
 -11   0  11       28.26       25.45      5.45 o 
  -9   0  11        7.18        6.51      3.64 o 
  -7   0  11      226.21      228.63      7.33 o 
  -5   0  11      747.83      769.73     16.39 o 
  -3   0  11       14.42       17.92      2.05 o 
  -1   0  11       11.53        8.85      2.12 o 
   1   0  11       21.39       20.41      2.46 o 
   3   0  11        5.20        2.73      2.58 o 
   5   0  11       19.89       16.77      2.78 o 
   7   0  11        5.89        5.07      2.50 o 
   9   0  11        2.73        2.37      2.52 o 
 -12   1  11        0.00       -0.57      2.89 o 
 -11   1  11        0.24        1.30      2.58 o 
 -10   1  11        1.61       -0.76      2.14 o 
  -9   1  11       17.20       21.62      3.08 o 
  -8   1  11      115.47      118.22      4.53 o 
  -7   1  11      133.41      146.78      4.94 o 
  -6   1  11      326.21      325.48      6.39 o 
  -5   1  11       20.81       17.40      1.86 o 
  -4   1  11        8.72       10.49      2.25 o 
  -3   1  11        0.16        0.96      1.04 o 
  -2   1  11      105.80      115.74      3.09 o 
  -1   1  11        0.39       -0.22      0.95 o 
   0   1  11      185.62      177.15      6.45 o 
   1   1  11       82.26       71.72      2.81 o 
   2   1  11       80.57       79.10      5.61 o 
   3   1  11        1.40        0.02      1.37 o 
   4   1  11        0.56       -0.32      1.34 o 
   5   1  11       44.83       46.58      3.13 o 
   6   1  11        0.04        0.02      1.39 o 
   7   1  11       22.04       24.28      2.33 o 
   8   1  11        0.08       -0.42      1.57 o 
   9   1  11        0.10        0.18      1.98 o 
  10   1  11        0.79       -0.03      2.10 o 
  11   1  11        3.88        6.51      4.54 o 
 -12   2  11        2.23        5.84      3.15 o 
 -11   2  11       20.69       27.42      3.91 o 
 -10   2  11        6.52        1.86      2.72 o 
  -9   2  11        7.67        8.67      2.26 o 
  -8   2  11       15.02       11.90      2.11 o 
  -7   2  11        6.39        4.76      1.85 o 
  -6   2  11       16.00       17.07      1.79 o 
  -5   2  11        4.15       -0.53      1.71 o 
  -4   2  11       23.82       27.41      2.09 o 
  -3   2  11       56.88       48.89      2.54 o 
  -2   2  11       60.91       61.11      2.51 o 
  -1   2  11      391.31      393.95      6.28 o 
   0   2  11        0.14        0.69      1.03 o 
   1   2  11        0.18        0.07      1.09 o 
   2   2  11       51.38       51.12      2.68 o 
   3   2  11       11.53        9.79      1.41 o 
   4   2  11        7.33        5.92      1.62 o 
   5   2  11        9.88        7.66      1.75 o 
   6   2  11       12.10       14.54      1.91 o 
   7   2  11       37.40       42.13      3.65 o 
   8   2  11        0.96       -0.72      2.04 o 
   9   2  11        0.02       -1.73      1.91 o 
  10   2  11        0.92       -1.00      2.56 o 
 -12   3  11        8.88       10.43      3.42 o 
 -11   3  11       45.71       49.54      3.84 o 
 -10   3  11        3.25        4.11      2.02 o 
  -9   3  11        0.37        0.01      1.73 o 
  -8   3  11        0.45        1.62      1.76 o 
  -7   3  11       10.28       10.13      2.05 o 
  -6   3  11       49.67       52.41      3.43 o 
  -5   3  11       13.51       11.68      2.03 o 
  -4   3  11        8.99       10.27      1.58 o 
  -3   3  11       10.33        6.91      1.51 o 
  -2   3  11       99.28      101.69      3.33 o 
  -1   3  11      207.04      197.26      4.52 o 
   0   3  11      246.84      255.33      5.34 o 
   1   3  11      265.63      275.82      5.62 o 
   2   3  11        3.54        3.89      1.39 o 
   3   3  11       13.48       14.37      1.78 o 
   4   3  11        0.44        1.30      1.71 o 
   5   3  11        0.06        0.83      1.45 o 
   6   3  11       12.93       12.41      3.24 o 
   7   3  11        0.43       -1.22      1.73 o 
   8   3  11        4.74        5.35      2.02 o 
   9   3  11        3.09        0.63      2.69 o 
  10   3  11        0.30       -3.85      3.88 o 
 -11   4  11        1.40        1.16      2.61 o 
 -10   4  11        0.63        2.11      1.67 o 
  -9   4  11        2.80        3.91      1.73 o 
  -8   4  11        0.62       -1.66      1.66 o 
  -7   4  11       11.80       18.19      2.41 o 
  -6   4  11       35.05       29.37      2.75 o 
  -5   4  11       25.43       27.54      2.66 o 
  -4   4  11        5.75        7.82      1.89 o 
  -3   4  11       51.95       50.62      3.17 o 
  -2   4  11        7.49        5.38      1.72 o 
  -1   4  11        0.29        0.82      2.30 o 
   0   4  11       34.05       29.73      3.33 o 
   1   4  11       24.12       25.23      2.47 o 
   2   4  11       12.08       16.31      2.24 o 
   3   4  11        2.16       -0.30      1.75 o 
   4   4  11        1.00        3.02      1.77 o 
   5   4  11       24.09       22.27      2.36 o 
   6   4  11        5.47        4.30      1.73 o 
   7   4  11        1.76        2.45      2.32 o 
   8   4  11        5.26        7.06      2.09 o 
   9   4  11       12.25       10.03      7.73 o 
 -10   5  11        1.57        2.80      2.18 o 
  -9   5  11        2.87        1.06      1.95 o 
  -8   5  11        6.74        5.26      2.56 o 
  -7   5  11        0.31        0.60      1.74 o 
  -6   5  11       23.43       28.09      2.84 o 
  -5   5  11        0.88       -0.69      1.58 o 
  -4   5  11        1.85        0.73      1.52 o 
  -3   5  11        0.05       -0.35      1.45 o 
  -2   5  11        0.01       -0.36      1.45 o 
  -1   5  11       21.68       19.14      2.24 o 
   0   5  11       17.20       15.09      2.10 o 
   1   5  11        7.21        2.18      2.30 o 
   2   5  11        1.58        0.74      2.07 o 
   3   5  11        2.63        3.84      1.73 o 
   4   5  11       39.57       40.65      3.23 o 
   5   5  11       21.06       20.65      2.60 o 
   6   5  11        0.54       -0.56      1.62 o 
   7   5  11       15.00       16.49      2.67 o 
   8   5  11        8.62       14.29      6.59 o 
  -9   6  11       10.30       10.35      2.54 o 
  -8   6  11        5.77        8.75      3.60 o 
  -7   6  11        4.34        2.14      2.06 o 
  -6   6  11        0.14       -1.62      1.62 o 
  -5   6  11        3.53        0.83      1.83 o 
  -4   6  11        7.64        9.61      2.14 o 
  -3   6  11        1.93        0.63      1.69 o 
  -2   6  11        0.23        0.65      2.24 o 
  -1   6  11        1.96        6.05      1.85 o 
   0   6  11        0.25       -0.71      1.64 o 
   1   6  11        3.40        1.72      2.24 o 
   2   6  11        5.53        6.32      2.58 o 
   3   6  11        4.03        7.80      2.02 o 
   4   6  11       40.83       41.58      3.30 o 
   5   6  11       32.61       38.25      2.86 o 
   6   6  11        8.52       10.53      2.41 o 
   7   6  11        1.01       -2.61      2.61 o 
  -7   7  11        0.74        1.07      2.55 o 
  -6   7  11        9.30       10.48      4.85 o 
  -5   7  11        5.20        1.90      2.01 o 
  -4   7  11       11.38        9.16      2.27 o 
  -3   7  11        0.35        0.45      2.36 o 
  -2   7  11        3.18        0.98      2.82 o 
  -1   7  11        0.20       -1.35      2.67 o 
   0   7  11        0.52        0.58      2.56 o 
   1   7  11        4.24        6.06      4.24 o 
   2   7  11        0.58        2.66      2.89 o 
   3   7  11       38.44       48.52      4.97 o 
   4   7  11       23.26       17.14      3.73 o 
   5   7  11        4.69        4.08      3.41 o 
  -3   8  11        0.53        3.94      4.85 o 
  -2   8  11        0.34       -4.09      4.09 o 
  -1   8  11        0.00        1.06      3.94 o 
   0   8  11        1.20        0.00      4.54 o 
   1   8  11        8.32       12.38      3.68 o 
 -12   0  12        0.22       10.30      5.00 o 
 -10   0  12        3.70        5.30      4.09 o 
  -8   0  12       54.13       41.20      4.54 o 
  -6   0  12       66.50       72.14      5.68 o 
  -4   0  12       36.59       37.41      3.48 o 
  -2   0  12        8.12       13.94      3.48 o 
   0   0  12        0.32       -1.36      2.12 o 
   2   0  12      182.63      177.69      9.09 o 
   4   0  12      178.70      146.33      8.79 o 
   6   0  12        0.06       -1.85      1.85 o 
   8   0  12        4.83        1.50      3.41 o 
  10   0  12        0.29       -3.64      3.64 o 
 -12   1  12        0.13       -3.76      4.01 o 
 -11   1  12        0.02        1.17      2.61 o 
 -10   1  12       23.14       18.01      3.47 o 
  -9   1  12       42.88       48.60      5.15 o 
  -8   1  12       12.30        9.76      2.07 o 
  -7   1  12        1.19       -0.41      1.39 o 
  -6   1  12       16.94       20.30      2.07 o 
  -5   1  12       26.49       23.32      3.35 o 
  -4   1  12      134.82      145.55      4.89 o 
  -3   1  12       48.18       45.00      3.08 o 
  -2   1  12        0.54        0.97      1.49 o 
  -1   1  12        8.20        7.22      1.82 o 
   0   1  12        0.63        0.81      1.75 o 
   1   1  12        0.73        0.44      3.11 o 
   2   1  12       10.02       13.37      4.24 o 
   3   1  12       22.97       20.00      6.74 o 
   4   1  12       30.26       28.16      5.42 o 
   5   1  12       22.86       21.19      2.19 o 
   6   1  12        7.52        6.97      1.71 o 
   7   1  12        0.10       -1.47      1.47 o 
   8   1  12        1.32       -1.04      2.22 o 
   9   1  12        1.51        5.07      3.63 o 
  10   1  12        0.01        2.42      2.36 o 
 -11   2  12       22.95       32.57      4.44 o 
 -10   2  12       17.74       15.70      3.32 o 
  -9   2  12       32.13       33.09      3.07 o 
  -8   2  12       10.81        6.54      2.00 o 
  -7   2  12        7.46        8.44      2.02 o 
  -6   2  12       19.57       20.79      2.22 o 
  -5   2  12        0.48       -0.57      1.54 o 
  -4   2  12      186.56      204.01      5.88 o 
  -3   2  12       30.21       26.28      2.55 o 
  -2   2  12      157.40      152.67      5.00 o 
  -1   2  12       66.00       53.92      2.80 o 
   0   2  12      122.74      119.05      5.62 o 
   1   2  12        0.39        3.58      1.75 o 
   2   2  12        0.92        0.19      1.59 o 
   3   2  12        0.07       -0.63      1.45 o 
   4   2  12       46.32       48.02      5.86 o 
   5   2  12        8.02       11.33      2.65 o 
   6   2  12        0.89        1.05      1.75 o 
   7   2  12        4.81        9.30      2.26 o 
   8   2  12        5.54        5.05      2.26 o 
   9   2  12        0.96        4.00      2.37 o 
 -11   3  12        5.13        6.74      2.53 o 
 -10   3  12        1.39        1.82      2.73 o 
  -9   3  12        9.09        9.65      4.08 o 
  -8   3  12        0.22       -1.26      1.69 o 
  -7   3  12        0.86        0.07      2.05 o 
  -6   3  12       26.25       30.34      3.44 o 
  -5   3  12        0.24        1.36      1.59 o 
  -4   3  12       34.60       30.56      2.73 o 
  -3   3  12       63.20       52.94      3.32 o 
  -2   3  12       29.99       26.83      2.08 o 
  -1   3  12       27.00       28.35      2.18 o 
   0   3  12       20.16       20.15      1.90 o 
   1   3  12       49.32       43.00      3.13 o 
   2   3  12        9.47        9.63      2.04 o 
   3   3  12        0.02        0.85      2.08 o 
   4   3  12       14.86       18.35      2.61 o 
   5   3  12        0.05       -0.76      2.22 o 
   6   3  12        0.07        2.11      1.72 o 
   7   3  12       12.44       13.33      2.31 o 
   8   3  12        5.03        4.57      2.65 o 
   9   3  12        2.07        0.69      2.91 o 
 -10   4  12        0.09        0.16      2.00 o 
  -9   4  12        2.68        1.61      1.97 o 
  -8   4  12        0.01       -0.60      1.85 o 
  -7   4  12        0.28        0.65      1.83 o 
  -6   4  12        7.07        9.61      2.07 o 
  -5   4  12        0.55        2.11      2.14 o 
  -4   4  12        0.07       -0.47      1.56 o 
  -3   4  12        0.23       -1.33      1.50 o 
  -2   4  12        2.50        5.27      1.78 o 
  -1   4  12        0.87       -0.70      1.41 o 
   0   4  12        7.99        6.73      1.83 o 
   1   4  12       26.83       30.96      2.77 o 
   2   4  12       59.21       60.22      3.70 o 
   3   4  12       12.67       10.13      2.22 o 
   4   4  12        4.49        5.33      1.97 o 
   5   4  12        3.23        2.63      1.86 o 
   6   4  12        2.36        4.42      1.90 o 
   7   4  12        0.14        1.31      1.80 o 
   8   4  12        0.51       -0.92      1.84 o 
  -9   5  12        0.10       -1.84      1.84 o 
  -8   5  12        0.15        2.25      2.18 o 
  -7   5  12       22.15       27.08      2.98 o 
  -6   5  12       13.04       11.55      2.80 o 
  -5   5  12       18.05       15.51      3.58 o 
  -4   5  12        0.90       -0.09      1.71 o 
  -3   5  12        0.04        0.41      1.99 o 
  -2   5  12        0.39       -1.40      1.47 o 
  -1   5  12        9.09       11.08      2.11 o 
   0   5  12        0.10       -1.87      2.19 o 
   1   5  12       12.32       11.70      3.28 o 
   2   5  12        1.99        2.85      1.80 o 
   3   5  12       37.33       41.88      3.28 o 
   4   5  12        3.36        2.01      1.91 o 
   5   5  12        2.08        0.46      1.66 o 
   6   5  12        1.92        1.15      2.07 o 
   7   5  12        5.61        4.81      3.29 o 
  -8   6  12        6.06       11.21      4.70 o 
  -7   6  12       11.68       10.30      3.32 o 
  -6   6  12        2.11        7.95      2.41 o 
  -5   6  12        0.36       -2.47      2.47 o 
  -4   6  12        3.51        7.04      2.13 o 
  -3   6  12        1.06        0.79      2.03 o 
  -2   6  12        1.18        0.75      2.13 o 
  -1   6  12        0.49        0.42      3.79 o 
   0   6  12        1.23        2.28      2.06 o 
   1   6  12        3.00        2.90      2.24 o 
   2   6  12        0.68        0.25      3.26 o 
   3   6  12        0.72       -0.48      3.56 o 
   4   6  12        5.15        3.57      2.11 o 
   5   6  12       30.16       41.55      3.37 o 
   6   6  12       16.52       18.78      5.15 o 
  -5   7  12        1.42        2.96      2.43 o 
  -4   7  12        2.40        6.27      2.38 o 
  -3   7  12        0.59        0.15      2.78 o 
  -2   7  12        0.67        2.48      2.99 o 
  -1   7  12        5.66        6.36      3.32 o 
   0   7  12        0.59        2.42      3.00 o 
   1   7  12        0.03        3.80      3.04 o 
   2   7  12        1.59        6.14      3.21 o 
   3   7  12        1.63        5.47      6.36 o 
 -11   0  13       16.58       21.36      5.45 o 
  -9   0  13       14.04       16.97      4.70 o 
  -7   0  13       23.35       22.73      5.83 o 
  -5   0  13        0.93       -0.91      2.73 o 
  -3   0  13        7.69       10.55      2.65 o 
  -1   0  13        2.37        1.67      2.58 o 
   1   0  13      152.64      131.03      8.18 o 
   3   0  13      108.16      109.37      7.88 o 
   5   0  13        2.23        1.44      2.35 o 
   7   0  13        1.24        3.21      2.30 o 
   9   0  13        0.10       -3.79      3.79 o 
 -11   1  13        0.22       -3.35      4.17 o 
 -10   1  13        1.92        2.38      2.67 o 
  -9   1  13        0.23        0.56      2.80 o 
  -8   1  13        0.18        1.20      1.80 o 
  -7   1  13        0.00       -0.40      1.36 o 
  -6   1  13       28.68       24.30      2.27 o 
  -5   1  13        2.18        1.17      1.44 o 
  -4   1  13       13.43       15.72      2.17 o 
  -3   1  13        3.42        2.27      1.74 o 
  -2   1  13        9.13       10.48      2.10 o 
  -1   1  13       24.32       20.16      2.40 o 
   0   1  13       12.87        2.56      1.86 o 
   1   1  13      104.99       93.06      4.91 o 
   2   1  13       35.65       29.62      3.42 o 
   3   1  13        1.36        0.05      1.96 o 
   4   1  13        4.35        2.46      1.74 o 
   5   1  13        5.42        5.65      1.64 o 
   6   1  13       11.92       15.10      2.87 o 
   7   1  13        0.20       -0.54      1.81 o 
   8   1  13        4.69        7.17      2.42 o 
   9   1  13        0.10       -1.66      2.43 o 
 -11   2  13        2.12        2.56      2.99 o 
 -10   2  13        0.04       -1.80      2.62 o 
  -9   2  13        7.95       13.06      2.53 o 
  -8   2  13       12.66       10.10      2.29 o 
  -7   2  13        0.03       -1.44      1.71 o 
  -6   2  13        2.71        2.85      1.53 o 
  -5   2  13       28.46       32.06      2.96 o 
  -4   2  13        0.14       -1.13      1.56 o 
  -3   2  13        0.00       -1.15      1.60 o 
  -2   2  13        1.36        0.45      2.14 o 
  -1   2  13       16.05       15.01      2.79 o 
   0   2  13        0.79        1.02      1.67 o 
   1   2  13        7.12        3.51      1.96 o 
   2   2  13        8.64        7.88      2.05 o 
   3   2  13        8.92        6.99      2.13 o 
   4   2  13        0.28       -0.30      1.81 o 
   5   2  13        6.94        5.60      2.10 o 
   6   2  13       17.10       15.07      2.54 o 
   7   2  13        5.90        7.39      2.26 o 
   8   2  13        3.34        1.54      2.15 o 
 -10   3  13        0.93        1.57      2.67 o 
  -9   3  13        3.40        4.78      2.08 o 
  -8   3  13       13.28       12.03      2.42 o 
  -7   3  13        7.50        7.73      2.21 o 
  -6   3  13       17.58       20.28      2.62 o 
  -5   3  13       55.81       59.34      3.70 o 
  -4   3  13       74.23       67.41      3.93 o 
  -3   3  13       55.76       53.52      3.55 o 
  -2   3  13        2.12        0.66      1.65 o 
  -1   3  13        5.77        9.05      2.00 o 
   0   3  13        6.71        8.12      2.37 o 
   1   3  13        1.58        1.34      1.69 o 
   2   3  13       20.96       22.12      3.04 o 
   3   3  13        2.88        4.32      1.95 o 
   4   3  13        1.58        2.89      1.96 o 
   5   3  13        1.77        1.68      2.56 o 
   6   3  13        9.84        6.27      2.07 o 
   7   3  13        2.65        0.29      1.89 o 
   8   3  13        2.37       -2.49      2.49 o 
  -9   4  13        0.14        3.00      2.12 o 
  -8   4  13        0.00        1.05      1.95 o 
  -7   4  13        1.38        1.47      1.84 o 
  -6   4  13       41.13       37.30      3.31 o 
  -5   4  13       14.90       14.23      2.45 o 
  -4   4  13       14.33       14.91      3.34 o 
  -3   4  13        4.73        5.38      1.89 o 
  -2   4  13        0.99       -0.38      1.67 o 
  -1   4  13       31.04       24.90      2.69 o 
   0   4  13        2.43       -0.32      1.72 o 
   1   4  13       16.27       18.26      2.51 o 
   2   4  13        0.08        0.60      1.89 o 
   3   4  13        0.33        0.23      1.82 o 
   4   4  13       11.55       16.56      2.81 o 
   5   4  13        0.72        0.58      1.73 o 
   6   4  13        0.03       -1.65      1.68 o 
   7   4  13        0.83       -0.15      1.79 o 
  -8   5  13        1.14        1.30      2.14 o 
  -7   5  13       10.10       13.49      2.98 o 
  -6   5  13        0.19       -0.43      2.65 o 
  -5   5  13        0.99        2.30      2.26 o 
  -4   5  13        0.39       -1.72      1.72 o 
  -3   5  13       10.90        8.78      2.15 o 
  -2   5  13        2.24        2.53      1.84 o 
  -1   5  13       11.46       15.83      3.09 o 
   0   5  13        5.65        2.20      1.87 o 
   1   5  13        0.75       -1.65      1.65 o 
   2   5  13        1.18        2.45      1.91 o 
   3   5  13        0.00       -1.73      1.73 o 
   4   5  13        0.92       -0.97      2.02 o 
   5   5  13        0.30       -1.80      1.80 o 
   6   5  13        5.24        4.16      2.36 o 
  -6   6  13        3.58        3.51      2.73 o 
  -5   6  13        0.62        2.47      2.09 o 
  -4   6  13        0.01       -0.65      2.44 o 
  -3   6  13        7.01        9.90      4.47 o 
  -2   6  13        7.34       10.98      2.75 o 
  -1   6  13        4.18        5.98      2.47 o 
   0   6  13       12.00       17.64      5.68 o 
   1   6  13        1.47       -0.23      2.04 o 
   2   6  13        0.52       -1.06      2.06 o 
   3   6  13        3.43        4.63      2.58 o 
   4   6  13        1.28       -1.12      3.56 o 
  -2   7  13        1.75        3.79      4.54 o 
  -1   7  13        9.09        7.57      5.30 o 
   0   7  13        3.14       11.06      5.30 o 
 -10   0  14        2.37        7.27      4.09 o 
  -8   0  14        2.98        7.12      3.79 o 
  -6   0  14        2.59        3.43      4.09 o 
  -4   0  14        9.93        9.95      2.84 o 
  -2   0  14        0.87        0.88      2.32 o 
   0   0  14        1.97        0.76      2.73 o 
   2   0  14        0.16       -2.58      2.58 o 
   4   0  14       17.40       16.97      4.24 o 
   6   0  14       17.86       21.84      3.42 o 
   8   0  14        0.43       -0.61      3.64 o 
 -10   1  14       16.18       18.44      4.17 o 
  -9   1  14       16.37       21.14      3.80 o 
  -8   1  14        1.90        4.45      2.14 o 
  -7   1  14        3.38        5.71      1.98 o 
  -6   1  14        3.09        5.46      1.99 o 
  -5   1  14        3.30        3.14      1.92 o 
  -4   1  14       14.94       10.17      1.97 o 
  -3   1  14        6.48        5.45      1.98 o 
  -2   1  14        6.88        0.73      2.97 o 
  -1   1  14        7.55        3.51      1.88 o 
   0   1  14        0.01       -0.85      1.66 o 
   1   1  14        0.08       -1.76      1.76 o 
   2   1  14       24.30       27.09      3.43 o 
   3   1  14       30.25       24.72      3.36 o 
   4   1  14       22.18       20.33      3.32 o 
   5   1  14        3.27        3.54      2.07 o 
   6   1  14        0.13        6.56      2.19 o 
   7   1  14        0.02       -1.54      2.06 o 
   8   1  14        0.91        0.85      2.17 o 
 -10   2  14        0.26        0.78      2.76 o 
  -9   2  14       12.62       16.45      3.52 o 
  -8   2  14       18.63       22.86      2.92 o 
  -7   2  14       13.58       14.65      2.52 o 
  -6   2  14       13.27       12.44      2.07 o 
  -5   2  14        1.37       -0.69      2.01 o 
  -4   2  14        0.02       -0.62      1.77 o 
  -3   2  14       44.48       39.57      3.26 o 
  -2   2  14       27.89       29.13      3.06 o 
  -1   2  14        8.64        6.15      1.91 o 
   0   2  14       15.59       17.64      2.50 o 
   1   2  14        8.51        8.63      2.28 o 
   2   2  14       23.48       27.79      3.01 o 
   3   2  14       12.13       13.42      2.52 o 
   4   2  14        0.32       -1.92      1.92 o 
   5   2  14        4.59        3.47      1.94 o 
   6   2  14        1.08       -1.86      3.76 o 
   7   2  14        5.72        5.39      2.47 o 
  -9   3  14        4.21        6.29      2.19 o 
  -8   3  14        3.27        0.33      1.97 o 
  -7   3  14        0.00       -0.79      1.93 o 
  -6   3  14        0.86        2.27      3.04 o 
  -5   3  14       11.48       12.03      2.35 o 
  -4   3  14        6.57        6.28      2.16 o 
  -3   3  14        1.16        0.15      1.76 o 
  -2   3  14        0.21        1.63      1.81 o 
  -1   3  14        0.84       -1.45      1.69 o 
   0   3  14        2.99        4.37      1.94 o 
   1   3  14       19.77       21.13      2.69 o 
   2   3  14        0.86        3.71      2.09 o 
   3   3  14        0.75        0.13      1.98 o 
   4   3  14        4.56        7.34      2.29 o 
   5   3  14        5.07        3.80      1.98 o 
   6   3  14        2.01        0.56      1.89 o 
   7   3  14        0.21       -2.18      2.18 o 
  -8   4  14        1.70        2.86      3.97 o 
  -7   4  14        0.06       -0.28      2.04 o 
  -6   4  14       10.56       11.37      2.43 o 
  -5   4  14        1.95        1.35      2.03 o 
  -4   4  14       48.39       62.81      4.12 o 
  -3   4  14        5.91        8.67      2.22 o 
  -2   4  14        0.07       -0.83      1.74 o 
  -1   4  14        0.33       -0.40      1.68 o 
   0   4  14        0.89       -1.67      1.67 o 
   1   4  14        2.66        2.12      1.98 o 
   2   4  14        6.99        7.44      2.29 o 
   3   4  14        0.03       -0.04      2.06 o 
   4   4  14        2.87        4.30      2.32 o 
   5   4  14        1.18        0.40      2.42 o 
   6   4  14        0.15       -1.59      2.19 o 
  -7   5  14        6.78        8.11      2.99 o 
  -6   5  14        4.41        6.28      3.64 o 
  -5   5  14        4.79        5.69      2.72 o 
  -4   5  14       16.63       13.43      4.39 o 
  -3   5  14        8.07       14.49      2.97 o 
  -2   5  14       19.62       18.66      2.67 o 
  -1   5  14        2.37        1.55      1.98 o 
   0   5  14        0.08        2.22      1.97 o 
   1   5  14        2.81        1.57      2.01 o 
   2   5  14        0.43        0.29      1.93 o 
   3   5  14        0.14       -0.12      1.98 o 
   4   5  14        6.81       10.91      3.06 o 
  -4   6  14        1.55        1.60      2.41 o 
  -3   6  14        1.51        2.11      2.49 o 
  -2   6  14        1.08       -0.17      2.09 o 
  -1   6  14        2.08       -1.06      2.20 o 
   0   6  14        3.88        3.94      2.57 o 
   1   6  14        2.52        3.37      5.83 o 
   2   6  14        2.34        0.45      4.39 o 
  -9   0  15        3.19        0.00      3.79 o 
  -7   0  15       19.54       26.42      3.73 o 
  -5   0  15        0.27        0.71      2.19 o 
  -3   0  15        5.03        2.85      5.23 o 
  -1   0  15        3.30        1.82      3.03 o 
   1   0  15        0.98        0.76      2.88 o 
   3   0  15        0.38        0.61      3.48 o 
   5   0  15        2.29       -0.21      2.46 o 
  -9   1  15        5.59        7.56      3.32 o 
  -8   1  15        2.89        9.54      3.04 o 
  -7   1  15        0.55       -0.85      1.93 o 
  -6   1  15        0.35        0.68      2.19 o 
  -5   1  15        8.31        7.88      2.24 o 
  -4   1  15        0.01       -0.80      1.68 o 
  -3   1  15        2.59        0.85      1.78 o 
  -2   1  15        0.03        0.32      2.17 o 
  -1   1  15        2.37       -0.22      1.80 o 
   0   1  15        0.11       -2.52      2.52 o 
   1   1  15        0.05       -0.39      2.05 o 
   2   1  15        5.26        8.79      2.68 o 
   3   1  15        0.75        2.88      2.46 o 
   4   1  15        1.51        6.16      4.39 o 
   5   1  15        1.86        1.97      2.11 o 
   6   1  15       10.03       15.85      2.91 o 
  -8   2  15        1.31        3.19      2.21 o 
  -7   2  15        3.16        2.98      2.07 o 
  -6   2  15        1.27        1.69      1.98 o 
  -5   2  15        0.01       -1.68      1.68 o 
  -4   2  15        4.45        6.29      2.11 o 
  -3   2  15        1.77        3.63      2.06 o 
  -2   2  15        1.68        0.06      1.84 o 
  -1   2  15        2.51        2.31      3.15 o 
   0   2  15        1.41        1.50      1.91 o 
   1   2  15        0.17        1.93      1.98 o 
   2   2  15        5.04        2.20      2.13 o 
   3   2  15       12.30       11.97      2.68 o 
   4   2  15        2.08       -0.90      2.14 o 
   5   2  15        2.28        2.96      2.06 o 
   6   2  15        4.21       -1.68      2.03 o 
  -8   3  15        2.48        4.86      2.53 o 
  -7   3  15        5.73        8.55      2.45 o 
  -6   3  15       11.06       10.53      2.45 o 
  -5   3  15        4.67        1.32      1.97 o 
  -4   3  15        5.61        1.13      2.62 o 
  -3   3  15        0.25       -0.29      1.82 o 
  -2   3  15        2.61        5.34      2.11 o 
  -1   3  15        3.06        1.30      2.00 o 
   0   3  15        0.08        0.29      1.84 o 
   1   3  15        3.56        4.51      2.28 o 
   2   3  15        0.36       -0.11      2.06 o 
   3   3  15        4.33        3.92      2.79 o 
   4   3  15        0.51       -2.36      2.36 o 
   5   3  15        1.14        2.69      2.97 o 
  -7   4  15        6.02       13.48      4.54 o 
  -6   4  15       22.02       31.39      3.32 o 
  -5   4  15        1.37        0.90      2.05 o 
  -4   4  15        4.20        1.03      2.02 o 
  -3   4  15       13.10       15.94      2.66 o 
  -2   4  15        1.67       -0.83      1.86 o 
  -1   4  15        1.14       -0.31      2.29 o 
   0   4  15        0.47        0.54      1.98 o 
   1   4  15        4.54        4.65      2.27 o 
   2   4  15        3.32        4.77      2.27 o 
   3   4  15        4.03       -0.07      2.41 o 
   4   4  15        1.13        1.06      2.29 o 
  -5   5  15        0.57        1.82      3.79 o 
  -4   5  15        1.15        1.75      2.38 o 
  -3   5  15        2.87        3.52      5.68 o 
  -2   5  15        0.87        3.93      3.64 o 
  -1   5  15        0.04       -2.58      3.64 o 
   0   5  15        0.01       -3.86      3.86 o 
   1   5  15        9.38       10.14      3.18 o 
   2   5  15        3.25        1.93      2.95 o 
  -8   0  16        0.97        0.30      3.48 o 
  -6   0  16        2.84        0.61      2.67 o 
  -4   0  16        8.37        6.32      2.94 o 
  -2   0  16        0.60        3.56      4.92 o 
   0   0  16        2.32        2.58      3.33 o 
   2   0  16        4.48       -1.97      2.88 o 
   4   0  16        0.66        2.88      3.79 o 
  -7   1  16        6.65        9.69      3.82 o 
  -6   1  16        1.82       -1.65      1.83 o 
  -5   1  16        0.80        1.02      1.87 o 
  -4   1  16        0.29       -2.56      2.56 o 
  -3   1  16        9.65        6.80      2.08 o 
  -2   1  16        2.89        0.69      2.73 o 
  -1   1  16        0.24       -0.40      1.96 o 
   0   1  16        0.15       -1.28      1.94 o 
   1   1  16        0.21       -1.87      1.87 o 
   2   1  16        0.23       -1.89      2.08 o 
   3   1  16        2.92        2.20      2.52 o 
   4   1  16        1.74        1.36      2.57 o 
   5   1  16        0.67        2.07      3.06 o 
  -7   2  16        1.76        0.64      2.86 o 
  -6   2  16        0.41        2.84      3.08 o 
  -5   2  16        0.21       -1.97      1.97 o 
  -4   2  16        0.69        1.54      2.02 o 
  -3   2  16        0.01       -0.55      1.91 o 
  -2   2  16        0.10       -2.61      2.61 o 
  -1   2  16        4.70        5.97      2.18 o 
   0   2  16        2.57       -0.29      3.43 o 
   1   2  16        3.47        3.73      2.18 o 
   2   2  16        0.02       -1.45      2.09 o 
   3   2  16        1.87        2.48      2.31 o 
   4   2  16        1.77        1.17      2.29 o 
  -6   3  16        1.70        1.20      2.16 o 
  -5   3  16        0.17       -1.77      1.88 o 
  -4   3  16        1.64        0.73      2.65 o 
  -3   3  16        1.90       -1.25      3.42 o 
  -2   3  16        2.74        3.94      2.15 o 
  -1   3  16        0.00        0.20      2.12 o 
   0   3  16        0.64        0.48      2.78 o 
   1   3  16        0.80        0.48      2.25 o 
   2   3  16        2.64       -0.08      2.18 o 
   3   3  16        0.07       -1.18      2.26 o 
  -4   4  16        0.59        2.55      2.22 o 
  -3   4  16        2.88        0.16      2.00 o 
  -2   4  16        0.01       -1.53      2.43 o 
  -1   4  16        3.67        6.66      2.29 o 
   0   4  16        0.59       -1.47      1.98 o 
   1   4  16        0.82        1.11      2.21 o 
  -5   0  17       17.81       13.63      3.58 o 
  -3   0  17        5.93        3.09      6.97 o 
  -1   0  17        1.77       -2.76      2.76 o 
   1   0  17        0.55       -1.06      3.18 o 
  -5   1  17        0.18       -1.78      1.78 o 
  -4   1  17        1.20        1.81      2.04 o 
  -3   1  17        0.36        1.14      2.45 o 
  -2   1  17        1.09       -2.75      2.75 o 
  -1   1  17        2.05        1.98      2.26 o 
   0   1  17        0.19       -1.58      2.15 o 
   1   1  17        0.27       -1.16      2.25 o 
   2   1  17        1.31        0.89      2.50 o 
  -4   2  17        1.72       -2.69      2.69 o 
  -3   2  17        0.02       -1.11      2.11 o 
  -2   2  17        0.18        0.00      2.23 o 
  -1   2  17        6.36       10.22      2.84 o 
   0   2  17        1.98        0.15      2.57 o 
   1   2  17       10.30       13.18      2.85 o 
   2   2  17        0.05       -4.24      4.24 o 
  -2   3  17        2.76        4.09      4.39 o 
  -1   3  17        7.84        8.33      4.85 o 
                                                 
